# Supplementary material for: Differential effects of dietary supplements on metabolomic profile of smokers versus non-smokers
Source: Genome Med. 2012 Feb 23;4(2):14. doi: 10.1186/gm313 (PMC3392760; doi:10.1186/gm313)
Supplement: Additional file 1 — Table S1 - heat map of statistically significant biochemicals profiled in this study. Shaded cells indicate P ≤ 0.05 (red indicates that the mean values are significantly higher for that comparison; green values significantly lower). Note the statistical comparison legend: *Group A = smokers; †group C = healthy. [file gm313-S1.XLSX]

## Sheet: Sheet1
	Pharmanex Life Pack								*A = smokers	†C = healthy
	Heat map of statistically significant biochemicals profiled in this study. Shaded cells indicate p≤0.05 (red indicates that the mean values are significantly higher for that comparison; green values significantly lower). Note the statistical comparison legend: *Group A = smokers and †Group C = healthy.								Fold of Change			Statistical Values
									Paired t-test			A		C			Mean Values					% Filled Values
	SUPER PATHWAY	SUB PATHWAY	BIOCHEMICAL NAME	PLATFORM	COMP ID	Kegg	HMDB		A	C		12 vs. 0		12 vs. 0			A		C			A		C			SUPER PATHWAY	SUB PATHWAY	CAS	RI	MASS
									12 vs. 0	12 vs. 0		P-VALUE	Q-VALUE	P-VALUE	Q-VALUE		0	12	0	12		0	12	0	12
	Amino acid	Glycine, serine and threonine metabolism	glycine	GC/MS	32338	C00037	HMDB00123		1.03	1.24		0.3193	0.6439	0.0026	0.0378		1.06647	1.10181	1.05447	1.30512		100	100	100	100		Amino acid	Glycine, serine and threonine metabolism	56-40-6;	1486.9	218.1
			N-acetylglycine	GC/MS	27710		HMDB00532		0.9	0.89		0.2971	0.6334	0.4893	0.4608		0.831634	0.751093	0.714643	0.633155		60	45	45	29		Amino acid	Glycine, serine and threonine metabolism	543-24-8;	1396.4	143.9
			serine	GC/MS	32315	C00065	HMDB03406		0.84	1.02		0.0071	0.2146	0.6902	0.5163		1.03138	0.862378	1.05821	1.08323		100	100	100	100		Amino acid	Glycine, serine and threonine metabolism	56-45-1;	1656.3	320.2
			threonine	LC/MS pos	1284	C00188	HMDB00167		0.89	1.06		0.0533	0.3567	0.7052	0.5208		1.06858	0.94919	0.985354	1.04883		100	100	100	100		Amino acid	Glycine, serine and threonine metabolism	72-19-5;	713	120.1
			N-(2-furoyl)glycine	LC/MS neg	31536		HMDB00439		1.5	1.88		0.1322	0.5259	0.0552	0.1982		0.634822	0.953385	0.538736	1.01111		33	55	9	35		Amino acid	Glycine, serine and threonine metabolism	5657-19-2;5657-19-2 ;	1513	168.1
			betaine	LC/MS pos	3141	C00719	HMDB00043		0.95	1.07		0.2257	0.5957	0.2665	0.3724		1.13602	1.08309	1.06096	1.13279		100	100	100	100		Amino acid	Glycine, serine and threonine metabolism	107-43-7;	721	118.2
		Alanine and aspartate metabolism	alanine	GC/MS	32339	C00041	HMDB00161		1.12	1.16		0.1392	0.5259	0.0876	0.2295		0.972312	1.09248	1.04503	1.21563		100	100	100	100		Amino acid	Alanine and aspartate metabolism	56-41-7;	1487.9	232.1
			aspartate	GC/MS	15996	C00049	HMDB00191		0.93	0.84		0.903	0.8905	0.126	0.2681		1.00024	0.931711	1.01424	0.855735		100	100	100	94		Amino acid	Alanine and aspartate metabolism	56-84-8;	1529.7	232
			asparagine	GC/MS	34283	C00152	HMDB00168		1.01	0.96		0.9003	0.8905	0.9063	0.5786		0.946367	0.951781	1.15661	1.11234		93	100	100	94		Amino acid	Alanine and aspartate metabolism	70-47-3;	1854	232.2
		Glutamate metabolism	glutamate	GC/MS	32322	C00025	HMDB03339		0.99	0.92		0.9386	0.9023	0.6488	0.513		1.07985	1.06416	1.0733	0.98647		100	100	100	100		Amino acid	Glutamate metabolism	56-86-0;	1836.8	362.2
			glutamine	LC/MS pos	53	C00064	HMDB00641		1.01	1.06		0.7763	0.8689	0.5029	0.4662		0.99668	1.00486	1.01816	1.08012		100	100	100	100		Amino acid	Glutamate metabolism	56-85-9;	684	147.2
			pyroglutamine*	LC/MS pos	32672				1.01	0.89		0.5902	0.7859	0.8815	0.5731		1.0615	1.07415	1.30962	1.16133		93	91	100	94		Amino acid	Glutamate metabolism		764	129.2
		Histidine metabolism	histidine	LC/MS neg	59	C00135	HMDB00177		0.93	0.98		0.2037	0.5904	0.7898	0.5388		0.981735	0.917013	1.02836	1.00968		100	100	100	100		Amino acid	Histidine metabolism	5934-29-2;	757	154.1
			3-methylhistidine	LC/MS neg	15677	C01152	HMDB00479		0.73	1.19		0.1389	0.5259	0.9877	0.5994		1.04983	0.770474	1.15373	1.36875		73	73	82	88		Amino acid	Histidine metabolism	368-16-1;	911	168.1
		Lysine metabolism	lysine	LC/MS pos	1301	C00047	HMDB00182		1.05	1.14		0.994	0.9023	0.2366	0.3483		0.84459	0.890653	0.939512	1.07022		100	100	100	100		Amino acid	Lysine metabolism	56-87-1;	603	147.2
			pipecolate	LC/MS pos	1444	C00408	HMDB00070		0.8	1.23		0.9634	0.9023	0.3645	0.4035		1.95756	1.56496	1.23656	1.52086		93	100	95	100		Amino acid	Lysine metabolism	4043-87-2;	1120	130.1
			glutaroyl carnitine	LC/MS pos	35439		HMDB13130		1.06	1.02		0.7767	0.8689	0.543	0.4778		1.03571	1.09763	1.11773	1.14206		93	91	100	100		Amino acid	Lysine metabolism	102636-82-8;	1565	276.1
		Phenylalanine & tyrosine metabolism	phenylalanine	LC/MS pos	64	C00079	HMDB00159		0.85	1.16		0.119	0.5196	0.0147	0.1084		1.08123	0.914303	1.01341	1.17785		100	100	100	100		Amino acid	Phenylalanine & tyrosine metabolism	63-91-2;	2056	166.1
			phenylacetate	LC/MS neg	15958	C07086	HMDB00209		1.38	1.12		0.1729	0.5286	0.1348	0.2734		0.584689	0.807599	0.666644	0.74934		20	27	23	29		Amino acid	Phenylalanine & tyrosine metabolism	103-82-2;	2127	135.1
			p-cresol sulfate	LC/MS neg	32558	C01468			0.8	0.85		0.3517	0.6471	0.3104	0.3851		1.16677	0.935731	1.25097	1.05791		100	100	100	100		Amino acid	Phenylalanine & tyrosine metabolism	3233-57-7;	2924	187.1
			tyrosine	LC/MS pos	1299	C00082	HMDB00158		1.01	1.14		0.9971	0.9023	0.0604	0.2021		1.03523	1.04693	1.08778	1.2431		100	100	100	100		Amino acid	Phenylalanine & tyrosine metabolism	60-18-4;	1516	182.1
			3-(4-hydroxyphenyl)lactate	LC/MS neg	32197	C03672	HMDB00755		0.79	0.96		0.0374	0.3181	0.2798	0.3724		1.07615	0.845951	1.17291	1.13119		93	100	100	100		Amino acid	Phenylalanine & tyrosine metabolism	6482-98-0;	1395	181.1
			N-acetyltyrosine	LC/MS neg	32390		HMDB00866		1	1							1	1	1	1		7	0	0	0		Amino acid	Phenylalanine & tyrosine metabolism	537-55-3 ;	1677	222.2
			phenylacetylglutamine	LC/MS pos	35126	C05597	HMDB06344		0.88	0.89		0.9984	0.9023	0.9218	0.5839		1.18346	1.04693	1.16574	1.03591		100	100	100	100		Amino acid	Phenylalanine & tyrosine metabolism	28047-15-6;	2868	265.2
			3-phenylpropionate (hydrocinnamate)	LC/MS neg	15749	C05629	HMDB00764		1.2	1.19		0.0337	0.313	0.0627	0.2021		0.735918	0.880363	0.98447	1.17004		53	64	68	76		Amino acid	Phenylalanine & tyrosine metabolism	501-52-0;	2830	149.1
			phenol sulfate	LC/MS neg	32553	C02180			1.31	0.97		0.8852	0.8905	0.3506	0.3934		1.02529	1.34506	1.29488	1.25875		100	100	100	100		Amino acid	Phenylalanine & tyrosine metabolism	937-34-8;	2199	173.1
		Tryptophan metabolism	kynurenine	LC/MS pos	15140	C00328	HMDB00684		1	1.14		0.8587	0.8802	0.1379	0.2734		1.00656	1.00964	1.05141	1.20229		100	100	100	100		Amino acid	Tryptophan metabolism	2922-83-0;	1902	209.1
			tryptophan	LC/MS pos	54	C00078	HMDB00929		0.97	1.1		0.6572	0.8214	0.1188	0.2582		0.96792	0.938555	0.964475	1.06042		100	100	100	100		Amino acid	Tryptophan metabolism	73-22-3;	2445	205.1
			indolelactate	GC/MS	18349	C02043	HMDB00671		0.86	0.9		0.2246	0.5957	0.278	0.3724		1.0834	0.928115	1.00361	0.90708		100	100	95	82		Amino acid	Tryptophan metabolism	832-97-3;	1964.9	202
			indoleacetate	LC/MS pos	27513	C00954	HMDB00197		0.87	1.31		0.4367	0.6767	0.0077	0.0723		1.05896	0.92652	1.05058	1.37304		100	100	91	100		Amino acid	Tryptophan metabolism	6505-45-9;	3760	176.1
			C-glycosyltryptophan*	LC/MS pos	32675				0.95	1.07		0.6619	0.8215	0.127	0.2681		1.10671	1.05565	0.993284	1.06596		100	100	100	100		Amino acid	Tryptophan metabolism		1912	367.1
			3-indoxyl sulfate	LC/MS neg	27672		HMDB00682		0.89	1		0.4321	0.6767	0.7937	0.5388		1.08335	0.960269	1.17281	1.16814		100	100	100	100		Amino acid	Tryptophan metabolism	2642-37-7;	2258	212
			indolepropionate	LC/MS pos	32405		HMDB02302		0.98	1.56		0.9735	0.9023	0.0511	0.1959		0.921414	0.903116	1.05243	1.6426		87	73	91	94		Amino acid	Tryptophan metabolism	830-96-6 ;	4150	190.1
		Valine, leucine and isoleucine metabolism	3-methyl-2-oxobutyrate	LC/MS neg	21047	C00141	HMDB00019		0.86	0.94		0.0395	0.3181	0.3583	0.4003		1.16817	1.00605	0.959696	0.903548		100	100	100	100		Amino acid	Valine, leucine and isoleucine metabolism	3715-29-5;	1489	115.1
			3-methyl-2-oxovalerate	LC/MS neg	15676	C00671	HMDB03736		0.86	0.92		0.0188	0.2651	0.231	0.3426		1.16943	1.01143	0.964549	0.89067		100	100	100	100		Amino acid	Valine, leucine and isoleucine metabolism	51829-07-3;	2106	129.2
			levulinate (4-oxovalerate)	LC/MS neg	22177		HMDB00720		0.94	1.17		0.4356	0.6767	0.2025	0.321		0.914858	0.86326	0.964942	1.12491		73	45	77	82		Amino acid	Valine, leucine and isoleucine metabolism	123-76-2;	950	115.1
			isoleucine	LC/MS pos	1125	C00407	HMDB00172		0.88	1.08		0.3783	0.6599	0.6314	0.5109		1.107	0.973826	1.01835	1.09636		100	100	100	100		Amino acid	Valine, leucine and isoleucine metabolism	73-32-5;	1614	132.1
			leucine	LC/MS pos	60	C00123	HMDB00687		0.9	0.99		0.2127	0.5949	0.8495	0.5643		1.03459	0.926918	1.03007	1.02385		100	100	100	100		Amino acid	Valine, leucine and isoleucine metabolism	61-90-5;	1674	132.2
			valine	LC/MS pos	1649	C00183	HMDB00883		0.96	1.1		0.5502	0.7588	0.4755	0.4586		1.02886	0.991894	1.04696	1.15033		100	100	100	100		Amino acid	Valine, leucine and isoleucine metabolism	72-18-4;	1040	118.1
			4-methyl-2-oxopentanoate	LC/MS neg	22116	C00233	HMDB00695		0.81	0.9		0.009	0.2146	0.1523	0.2857		1.14696	0.929763	1.00489	0.903947		100	100	100	100		Amino acid	Valine, leucine and isoleucine metabolism	816-66-0;	2200	129.2
			alpha-hydroxyisovalerate	LC/MS neg	33937		HMDB00407		0.52	0.75		0.0036	0.2146	< 0.001	0.0114		2.05132	1.05754	1.23147	0.924849		100	82	100	100		Amino acid	Valine, leucine and isoleucine metabolism	600-37-3;	1142	117.1
			isobutyrylcarnitine	LC/MS pos	33441		HMDB00736		0.93	1.36		0.4101	0.6756	0.0069	0.0683		0.953336	0.891352	0.995295	1.35542		100	100	100	100		Amino acid	Valine, leucine and isoleucine metabolism	25518-49-4;	1941	232.2
			2-methylbutyroylcarnitine	LC/MS pos	35431		HMDB00378		0.66	1.11		0.0109	0.2146	0.1412	0.2753		1.12933	0.742367	0.849479	0.938852		93	73	82	94		Amino acid	Valine, leucine and isoleucine metabolism	31023-25-3;	2439	246.1
			isovalerylcarnitine	LC/MS pos	34407		HMDB00688		0.97	1.24		0.9454	0.9023	0.0644	0.2021		1.10067	1.06517	1.09384	1.35357		100	91	95	100		Amino acid	Valine, leucine and isoleucine metabolism		2533	246.2
		Cysteine, methionine, SAM, taurine metabolism	cysteine	GC/MS	31453	C00097	HMDB00574		1.05	0.92		0.3946	0.6686	0.4726	0.4586		1.02174	1.07034	1.08597	0.995736		100	100	100	100		Amino acid	Cysteine, methionine, SAM, taurine metabolism	52-90-4;56-89-3;	1560.1	218
			methionine	LC/MS neg	1302	C00073	HMDB00696		0.9	0.98		0.0444	0.3312	0.5866	0.4909		0.997732	0.893914	1.05446	1.02904		100	100	100	100		Amino acid	Cysteine, methionine, SAM, taurine metabolism	63-68-3;	1154	148.2
			2-hydroxybutyrate (AHB)	GC/MS	21044	C05984	HMDB00008		0.72	0.73		0.0109	0.2146	0.0752	0.215		1.36558	0.979145	1.25582	0.912232		100	100	100	100		Amino acid	Cysteine, methionine, SAM, taurine metabolism	3347-90-8;	1169.4	130.9
		Urea cycle; arginine-, proline-, metabolism	assymetric dimethylarginine (ADMA)	LC/MS pos	15743	C03626	HMDB01539		0.6	1.05		0.022	0.2663	0.9532	0.5892		1.59929	0.953187	1.00232	1.05043		100	100	91	88		Amino acid	Urea cycle; arginine-, proline-, metabolism	65005-57-4;	776	203.2
			arginine	LC/MS neg	1638	C00062	HMDB00517		1.15	1.16		0.6727	0.8263	0.0954	0.2405		1.05268	1.20874	1.01061	1.17615		87	91	82	100		Amino acid	Urea cycle; arginine-, proline-, metabolism	1119-34-2;	728	173.2
			ornithine	GC/MS	1493	C00077	HMDB03374		1.08	0.91		0.4436	0.6767	0.7952	0.5388		1.1471	1.23358	1.05368	0.955089		100	100	100	100		Amino acid	Urea cycle; arginine-, proline-, metabolism	3184-13-2;	1763.8	141.9
			urea	LC/MS pos	32623	C00086	HMDB00294		0.96	1.36		0.6364	0.8132	0.0729	0.2106		1.23167	1.18779	1.13241	1.53945		100	100	100	100		Amino acid	Urea cycle; arginine-, proline-, metabolism	57-13-6;	716	121.2
			urea	GC/MS	1670	C00086	HMDB00294		0.99	1.06		0.5944	0.7859	0.5371	0.4778		1.0561	1.04088	1.05964	1.1197		100	100	100	100		Amino acid	Urea cycle; arginine-, proline-, metabolism	57-13-6;	1223.9	171
			proline	LC/MS pos	1898	C00148	HMDB00162		0.91	1.12		0.9655	0.9023	0.2086	0.3224		1.39456	1.26984	1.098	1.22503		100	100	100	100		Amino acid	Urea cycle; arginine-, proline-, metabolism	147-85-3;	796	116.1
			citrulline	LC/MS pos	2132	C00327	HMDB00904		0.9	1.04		0.2435	0.5957	0.6192	0.5079		1.20349	1.07859	1.04488	1.09042		100	100	100	100		Amino acid	Urea cycle; arginine-, proline-, metabolism	372-75-8;	715	176.1
			N-acetylornithine	LC/MS pos	15630	C00437	HMDB03357		0.64	0.9		0.0315	0.308	0.889	0.575		0.885575	0.570198	0.996456	0.901042		67	64	50	65		Amino acid	Urea cycle; arginine-, proline-, metabolism	6205-08-9;	875	175.2
			trans-4-hydroxyproline	GC/MS	32319	C01157	HMDB00725		1.17	1.22		0.1958	0.5723	0.0633	0.2021		1.23481	1.44204	1.04168	1.26914		100	100	100	100		Amino acid	Urea cycle; arginine-, proline-, metabolism	51-35-4;	1733.1	274.1
			stachydrine	LC/MS pos	34384	C10172	HMDB04827		0.69	2.12		0.826	0.8768	0.1345	0.2734		1.01206	0.697321	1.21209	2.57381		87	100	86	100		Amino acid	Urea cycle; arginine-, proline-, metabolism	4136-37-2;	860	144.1
			homostachydrine*	LC/MS pos	33009	C08283	HMDB04827		1.15	1.42		0.3038	0.6391	0.0803	0.2242		1.18737	1.35995	0.803192	1.14318		67	73	59	65		Amino acid	Urea cycle; arginine-, proline-, metabolism	1195-94-4;	1199	158.2
		Creatine metabolism	creatine	LC/MS pos	27718	C00300	HMDB00064		0.94	1.12		0.3836	0.6619	0.6703	0.5163		1.093	1.025	1.05614	1.17892		100	100	100	100		Amino acid	Creatine metabolism	57-00-1;	758	132.1
			creatinine	LC/MS pos	513	C00791	HMDB00562		1.16	1.07		0.1572	0.5259	0.2527	0.3611		0.885174	1.02316	1.05465	1.12355		100	100	100	100		Amino acid	Creatine metabolism	60-27-5;	730	114.1
		Butanoate metabolism	2-aminobutyrate	GC/MS	32309	C02261	HMDB00650		0.78	0.95		0.0323	0.308	0.4986	0.4642		1.18372	0.925654	1.11973	1.06575		100	100	100	100		Amino acid	Butanoate metabolism	1492-24-6;	1537.5	246.2
		Glutathione metabolism	5-oxoproline	LC/MS neg	1494	C01879	HMDB00267		1.03	0.97		0.2397	0.5957	0.9458	0.5892		0.976549	1.01024	1.02738	1.00102		100	100	100	100		Amino acid	Glutathione metabolism	98-79-3;	744	128.2
	Peptide	Dipeptide	pro-hydroxy-pro	LC/MS pos	35127		HMDB06695		1.31	1.17		0.4463	0.6767	0.798	0.5388		1.16623	1.52238	0.994758	1.16034		87	100	100	82		Peptide	Dipeptide	18684-24-7;	960	229.2
			pyroglutamylglycine	LC/MS neg	31522				1	1							1	1	1	1		7	0	0	0		Peptide	Dipeptide		855	185.1
		gamma-glutamyl	gamma-glutamylvaline	LC/MS pos	32393		HMDB11172		1.03	1.16		0.9642	0.9023	0.0141	0.1084		1.0434	1.07324	0.974595	1.12747		100	100	100	100		Peptide	gamma-glutamyl	2746-34-1;	2040	247.2
			gamma-glutamylleucine	LC/MS pos	18369		HMDB11171		0.86	1.05		0.3429	0.6439	0.1966	0.3179		1.15463	0.990827	1.08539	1.14074		100	100	100	100		Peptide	gamma-glutamyl	2566-39-4;	2744	261.2
			gamma-glutamylisoleucine*	LC/MS pos	34456		HMDB11170		1.04	1.01		0.2604	0.5957	0.9773	0.596		0.860567	0.896472	0.853397	0.861723		47	27	23	24		Peptide	gamma-glutamyl		2644	261.2
			gamma-glutamylmethionine	LC/MS pos	33363				0.91	0.96		0.1541	0.5259	0.5083	0.4662		0.769086	0.698277	0.74877	0.71995		20	0	18	12		Peptide	gamma-glutamyl	17663-87-5;	2000	279.1
			gamma-glutamylglutamine	LC/MS pos	2730		HMDB11738		1.02	0.97		0.3053	0.6391	0.9942	0.6008		0.969363	0.993366	0.912644	0.884556		100	100	95	94		Peptide	gamma-glutamyl	10148-81-9;	806	276.1
			gamma-glutamylphenylalanine	LC/MS pos	33422		HMDB00594		0.96	1.03		0.9043	0.8905	0.3898	0.4239		1.12122	1.07464	1.12921	1.16824		100	100	100	100		Peptide	gamma-glutamyl	7432-24-8;	2846	295.1
			gamma-glutamyltyrosine	LC/MS pos	2734				1.06	1.16		0.4039	0.675	0.0878	0.2295		1.04235	1.1023	1.05977	1.22425		100	100	100	100		Peptide	gamma-glutamyl	7432-23-7;	2073	311.2
		Polypeptide	bradykinin	LC/MS pos	22154	C00306	HMDB04246		0.86	0.34		0.2663	0.6032	0.0864	0.2295		0.343003	0.293519	1.5686	0.538038		27	18	18	6		Peptide	Polypeptide	58-82-2;	2990	531
			HXGXA*	LC/MS pos	31534				1	1							1	1	1	1		0	0	0	0		Peptide	Polypeptide		2754	510.2
		Fibrinogen cleavage peptide	ADSGEGDFXAEGGGVR*	LC/MS pos	33084				1	0.81				0.3322	0.3851		0.28178	0.28178	0.347073	0.28178		0	0	5	0		Peptide	Fibrinogen cleavage peptide		3239	769
			ADpSGEGDFXAEGGGVR*	LC/MS pos	33801				1	1							0.92225	0.92225	0.92225	0.92225		0	0	5	0		Peptide	Fibrinogen cleavage peptide		3490	809
	Carbohydrate	Aminosugars metabolism	erythronate*	GC/MS	33477		HMDB00613		1.07	0.99		0.4304	0.6767	0.984	0.5986		1.01216	1.08321	1.04946	1.04268		100	100	100	100		Carbohydrate	Aminosugars metabolism	13752-84-6;	1546.9	292.1
		Fructose, mannose, galactose, starch, and sucrose metabolism	erythrose	GC/MS	27722	C01796	HMDB02649		1.05	0.87		0.4138	0.6756	0.1985	0.3188		1.00486	1.05656	1.27104	1.10194		87	100	100	100		Carbohydrate	Fructose, mannose, galactose, starch, and sucrose metabolism	583-50-6;	1428	204
			fructose	GC/MS	31266	C00095	HMDB00660		0.94	0.86		0.3699	0.6572	0.2963	0.3813		1.10307	1.03644	1.28302	1.10742		100	100	100	100		Carbohydrate	Fructose, mannose, galactose, starch, and sucrose metabolism	57-48-7;	1762.7	204
			maltose	GC/MS	15806	C00208	HMDB00163		1	1.08		0.9419	0.9023	0.7249	0.5232		0.658893	0.65796	0.905743	0.980715		33	36	64	82		Carbohydrate	Fructose, mannose, galactose, starch, and sucrose metabolism	6363-53-7;	2142.1	204.1
			mannose	GC/MS	584	C00159	HMDB00169		1.01	0.95		0.5549	0.7588	0.5365	0.4778		1.11356	1.12354	0.988065	0.941301		100	100	100	100		Carbohydrate	Fructose, mannose, galactose, starch, and sucrose metabolism	3458-28-4;	1753.5	203.9
			maltotriose	LC/MS neg	15913	C01835	HMDB01262		0.92	1.35		0.8418	0.8768	0.667	0.5163		0.336797	0.31027	0.349879	0.472019		7	9	18	29		Carbohydrate	Fructose, mannose, galactose, starch, and sucrose metabolism	1109-28-0;	845	502.9
			maltotetraose	LC/MS neg	15910	C02052	HMDB01296		0.9	0.84		0.6386	0.8132	0.2616	0.3695		0.756071	0.681092	0.96729	0.817109		47	36	64	59		Carbohydrate	Fructose, mannose, galactose, starch, and sucrose metabolism	34612-38-9;	965	665.1
		Glycolysis, gluconeogenesis, pyruvate metabolism	1,5-anhydroglucitol (1,5-AG)	GC/MS	20675	C07326	HMDB02712		0.94	0.94		0.9031	0.8905	0.2273	0.3423		1.03756	0.976202	0.8746	0.8214		100	100	100	100		Carbohydrate	Glycolysis, gluconeogenesis, pyruvate metabolism	154-58-5;	1788.7	217
			glycerate	GC/MS	1572	C00258	HMDB00139		1.18	1.28		0.1556	0.5259	0.0174	0.1182		0.941692	1.11033	0.922347	1.17776		100	100	100	100		Carbohydrate	Glycolysis, gluconeogenesis, pyruvate metabolism	600-19-1;	1360.7	189
			glucose	GC/MS	20488	C00293	HMDB00122		0.99	1.04		0.6595	0.8214	0.3068	0.3851		1.03548	1.02551	1.00059	1.03612		100	100	100	100		Carbohydrate	Glycolysis, gluconeogenesis, pyruvate metabolism	50-99-7;	1866.8	217.1
			1,6-anhydroglucose	GC/MS	21049		HMDB00640		1	1				0.6883	0.5163		0.894222	0.894222	0.903838	0.900444		7	0	5	6		Carbohydrate	Glycolysis, gluconeogenesis, pyruvate metabolism	498-07-7;	1679.5	204.1
			pyruvate	GC/MS	599	C00022	HMDB00243		0.98	1.17		0.9779	0.9023	0.1857	0.3042		1.10916	1.08251	0.933809	1.09187		100	100	100	100		Carbohydrate	Glycolysis, gluconeogenesis, pyruvate metabolism	127-17-3;	1130.6	217
			lactate	GC/MS	527	C00186	HMDB00190		1.1	1		0.489	0.7293	0.802	0.54		1.17015	1.2835	0.969365	0.971739		100	100	100	100		Carbohydrate	Glycolysis, gluconeogenesis, pyruvate metabolism	79-33-4;	1102.8	116.9
	Energy	Krebs cycle	citrate	GC/MS	1564	C00158	HMDB00094		0.88	0.89		0.1351	0.5259	0.1195	0.2582		1.12111	0.985962	1.09834	0.972423		100	100	100	100		Energy	Krebs cycle	77-92-9;	1763.4	273.1
			malate	GC/MS	1303	C00149	HMDB00156		1.02	1.07		0.6661	0.8226	0.4647	0.4586		1.09272	1.11713	0.931808	1		100	100	100	94		Energy	Krebs cycle	6915-15-7;	1502	233
			oxaloacetate	GC/MS	35252	C00036	HMDB00223		1.21	0.75		0.2258	0.5957	0.4756	0.4586		1.19413	1.44814	1.00092	0.750444		93	91	73	65		Energy	Krebs cycle	328-42-7;	1680	347.1
		Oxidative phosphorylation	phosphate	GC/MS	11438	C00009	HMDB01429		0.95	0.99		0.4121	0.6756	0.9563	0.5892		1.02766	0.974738	0.997899	0.992807		100	100	100	100		Energy	Oxidative phosphorylation	7664-38-2 ;	1307.7	298.9
	Lipid	Essential fatty acid	linolenate [alpha or gamma; (18:3n3 or 6)]	LC/MS neg	34035	C06427	HMDB01388		0.82	0.96		0.0577	0.3605	0.301	0.3831		1.06077	0.865894	1.15229	1.10891		100	100	100	100		Lipid	Essential fatty acid		5450	277.3
			eicosapentaenoate (EPA; 20:5n3)	LC/MS neg	18467	C06428	HMDB01999		1.84	3.16		0.0379	0.3181	< 0.001	0.0011		1.12935	2.07289	1.14547	3.62339		100	100	100	100		Lipid	Essential fatty acid	10-2005-9;10417-94-4;	5442	301.3
			docosapentaenoate (n3 DPA; 22:5n3)	LC/MS neg	32504	C16513	HMDB01976		1.12	1.58		0.3252	0.6439	0.1313	0.2727		1.19101	1.33327	1.1371	1.79373		100	100	100	100		Lipid	Essential fatty acid	2234-74-4 ;	5574	329.4
			docosahexaenoate (DHA; 22:6n3)	LC/MS neg	19323	C06429	HMDB02183		1.37	1.68		0.0867	0.4424	0.002	0.03		0.954436	1.30577	1.14822	1.93299		100	100	100	100		Lipid	Essential fatty acid	6217-54-5;	5518	327.3
		Medium chain fatty acid	caproate (6:0)	LC/MS neg	32489	C01585	HMDB00535		1.06	1		0.8906	0.8905	0.7339	0.5232		0.913232	0.96493	1.12135	1.12618		100	100	100	100		Lipid	Medium chain fatty acid	142-62-1;	2766	115.2
			heptanoate (7:0)	LC/MS neg	1644	C17714	HMDB00666		1.12	0.96		0.7913	0.8728	0.688	0.5163		0.829499	0.930419	1.05595	1.01618		80	82	86	82		Lipid	Medium chain fatty acid	111-14-8;	3695	129.2
			caprylate (8:0)	LC/MS neg	32492	C06423	HMDB00482		1.03	0.87		0.7127	0.8428	0.0969	0.2405		1.05791	1.08545	1.39178	1.21043		100	100	100	100		Lipid	Medium chain fatty acid	124-07-2;	4367	143.2
			pelargonate (9:0)	LC/MS neg	12035	C01601	HMDB00847		1.01	0.99		0.6786	0.8263	0.52	0.4711		0.914192	0.92727	1.08489	1.07699		100	100	100	100		Lipid	Medium chain fatty acid	112-05-0;	4847	157.2
			caprate (10:0)	LC/MS neg	1642	C01571	HMDB00511		0.87	0.9		0.076	0.4172	0.087	0.2295		1.12603	0.976907	1.14928	1.03835		100	100	100	100		Lipid	Medium chain fatty acid	112-37-8;	5092	171.2
			undecanoate (11:0)	LC/MS neg	12067		HMDB00947		1.07	0.99		0.3624	0.6567	0.6327	0.5109		0.943675	1.01429	1.04214	1.03323		100	100	100	100		Lipid	Medium chain fatty acid	334-48-5;	5207	185.2
			10-undecenoate (11:1n1)	LC/MS neg	32497				0.78	0.91		0.0087	0.2146	0.1834	0.3025		1.24327	0.965594	1.14995	1.04529		100	100	100	100		Lipid	Medium chain fatty acid	1333-28-4;	5086	183.3
			laurate (12:0)	LC/MS neg	1645	C02679	HMDB00638		0.94	0.96		0.6234	0.8098	0.1935	0.315		1.09833	1.03114	1.02099	0.977744		100	100	100	100		Lipid	Medium chain fatty acid	143-07-7;	5288	199.3
			5-dodecenoate (12:1n7)	LC/MS neg	33968		HMDB00529		0.92	0.98		0.7959	0.8735	0.5775	0.4901		1.33542	1.22936	1.32768	1.29824		100	100	100	100		Lipid	Medium chain fatty acid	2430-94-6;	5206	197.2
		Long chain fatty acid	myristate (14:0)	LC/MS neg	1365	C06424	HMDB00806		0.79	0.97		0.032	0.308	0.5391	0.4778		1.1561	0.9078	1.00435	0.976751		100	100	100	100		Lipid	Long chain fatty acid	544-63-8;	5439	227.3
			myristoleate (14:1n5)	LC/MS neg	32418	C08322	HMDB02000		0.83	0.89		0.2756	0.6092	0.2773	0.3724		1.24026	1.03263	1.15959	1.0342		100	100	100	100		Lipid	Long chain fatty acid	544-64-9 ;	5338	225.3
			palmitate (16:0)	LC/MS neg	1336	C00249	HMDB00220		0.76	0.97		0.0045	0.2146	0.2314	0.3426		1.21579	0.922043	1.04275	1.00668		100	100	100	100		Lipid	Long chain fatty acid	57-10-3;	5619	255.3
			palmitoleate (16:1n7)	LC/MS neg	33447	C08362	HMDB03229		0.78	0.92		0.0445	0.3312	0.4785	0.4586		1.2667	0.989194	1.01059	0.928355		100	100	100	100		Lipid	Long chain fatty acid	373-49-9;	5477	253.3
			margarate (17:0)	LC/MS neg	1121		HMDB02259		0.72	0.91		0.0122	0.216	0.1182	0.2582		1.24118	0.898133	1.13363	1.03316		100	100	100	100		Lipid	Long chain fatty acid	506-12-7;	5733	269.3
			10-heptadecenoate (17:1n7)	LC/MS neg	33971				0.74	0.88		0.011	0.2146	0.3395	0.3883		1.34367	0.995366	1.0667	0.942583		100	100	100	100		Lipid	Long chain fatty acid	29743-97-3;	5558	267.3
			stearate (18:0)	LC/MS neg	1358	C01530	HMDB00827		0.81	0.98		0.0125	0.216	0.4318	0.4536		1.15122	0.934642	1.03376	1.0134		100	100	100	100		Lipid	Long chain fatty acid	57-11-4;	5886	283.4
			oleate (18:1n9)	LC/MS neg	1359	C00712	HMDB00207		0.72	0.91		0.0112	0.2146	0.2075	0.3224		1.22598	0.886506	1.0487	0.95437		100	100	100	100		Lipid	Long chain fatty acid	112-80-1;	5660	281.3
			linoleate (18:2n6)	LC/MS neg	1105	C01595	HMDB00673		0.75	0.92		0.0262	0.2709	0.27	0.3724		1.09055	0.819453	1.02274	0.945297		100	100	100	100		Lipid	Long chain fatty acid	60-33-3;	5533	279.3
			stearidonate (18:4n3)	LC/MS neg	33969	C16300	HMDB06547		1.27	2.18		0.2757	0.6092	0.0663	0.2021		1.33575	1.69554	0.993904	2.17006		100	91	95	94		Lipid	Long chain fatty acid	111174-40-4 ;	5381	275.3
			10-nonadecenoate (19:1n9)	LC/MS neg	33972				0.71	0.88		0.0147	0.2323	0.2818	0.3724		1.41295	1.00005	1.07487	0.95114		100	100	100	100		Lipid	Long chain fatty acid	73033-09-7;	5775	295.4
			eicosenoate (20:1n9 or 11)	LC/MS neg	33587		HMDB02231		0.73	0.94		0.0197	0.2651	0.4251	0.4523		1.30457	0.95227	1.04009	0.977542		100	100	100	100		Lipid	Long chain fatty acid		5955	309.4
			dihomo-linoleate (20:2n6)	LC/MS neg	17805	C16525			0.69	0.9		0.0255	0.2709	0.207	0.3224		1.29057	0.891324	1.01456	0.915697		100	100	100	100		Lipid	Long chain fatty acid	2091-39-6;	5722	307.3
			dihomo-gamma-linolenate (20:3n6)	LC/MS neg	35676	C03242	HMDB02925		0.87	0.9		0.8342	0.8768	0.1607	0.2882		1.16282	1.0112	1.16218	1.04581		100	100	100	100		Lipid	Long chain fatty acid	1783-84-2;	5593	305.3
			arachidonate (20:4n6)	LC/MS neg	1110	C00219	HMDB01043		0.98	0.97		0.8719	0.8862	0.6533	0.513		1.09193	1.07071	1.07376	1.04096		100	100	100	100		Lipid	Long chain fatty acid	506-32-1;	5525	303.4
			adrenate (22:4n6)	LC/MS neg	32980	C16527	HMDB02226		0.81	1.03		0.1166	0.5154	0.519	0.4711		1.37752	1.11072	1.00741	1.03738		100	100	100	94		Lipid	Long chain fatty acid	2091-25-0;	5684	331.3
		Fatty acid, monohydroxy	2-hydroxystearate	LC/MS neg	17945	C03045			0.99	0.79		0.6971	0.8364	0.015	0.1084		1.15549	1.14078	1.17463	0.924443		100	100	100	100		Lipid	Fatty acid, monohydroxy	629-22-1;	5705	299.4
			2-hydroxypalmitate	LC/MS neg	35675				1.02	0.88		0.9092	0.8905	0.0556	0.1982		1.1396	1.15817	1.14782	1.00576		100	100	100	100		Lipid	Fatty acid, monohydroxy	764-67-0;	5508	271.3
		Fatty acid, dicarboxylate	hexadecanedioate	LC/MS neg	35678		HMDB00672		0.71	1		0.0847	0.4424	0.4818	0.4586		1.23149	0.8693	0.825172	0.826757		87	45	50	47		Lipid	Fatty acid, dicarboxylate	505-54-4;	4650	285.2
			3-carboxy-4-methyl-5-propyl-2-furanpropanoate (CMPF)	LC/MS neg	31787				4	4.04		0.0075	0.2146	< 0.001	0.0004		0.745699	2.9809	1.12902	4.55686		100	100	95	100		Lipid	Fatty acid, dicarboxylate	86879-39-2;	2815	239.1
		Fatty acid, amide	oleamide	LC/MS pos	32458		HMDB02117		0.72	1.2		0.3927	0.6686	0.9727	0.5947		1.16274	0.836324	1.06804	1.2843		100	82	95	100		Lipid	Fatty acid, amide	301-02-0;	5766	282.3
		Fatty acid metabolism (also BCAA metabolism)	propionylcarnitine	LC/MS pos	32452	C03017	HMDB00824		1.07	1.11		0.8959	0.8905	0.56	0.4847		1.04511	1.12141	1.01973	1.13108		100	100	100	100		Lipid	Fatty acid metabolism (also BCAA metabolism)	17298-37-2 ;	1589	218.2
			butyrylcarnitine	LC/MS pos	32412	C02862	HMDB02013		0.82	1.13		0.2562	0.5957	0.5916	0.4929		1.44553	1.18418	1.03921	1.1782		100	100	100	100		Lipid	Fatty acid metabolism (also BCAA metabolism)	25576-40-3;	2007	232.2
		Carnitine metabolism	carnitine	LC/MS pos	15500	C00487	HMDB00062		1.04	1.01		0.9914	0.9023	0.4731	0.4586		1.03944	1.0837	1.00731	1.02146		100	100	100	100		Lipid	Carnitine metabolism	461-05-2;	702	162.2
			3-dehydrocarnitine*	LC/MS pos	32654	C02636	HMDB12154		1.24	1.25		0.0631	0.3748	0.3192	0.3851		1.01053	1.25256	1.02186	1.27301		100	100	100	100		Lipid	Carnitine metabolism	10457-99-5;	1020	160.2
			acetylcarnitine	LC/MS pos	32198	C02571	HMDB00201		0.95	0.98		0.2134	0.5949	0.3006	0.3831		1.23088	1.17207	1.03956	1.01992		100	100	100	100		Lipid	Carnitine metabolism	5080-50-2;	1203	204.2
			hexanoylcarnitine	LC/MS pos	32328	C01585	HMDB00705		0.81	0.96		0.1402	0.5259	0.3079	0.3851		1.32367	1.06909	1.59528	1.53677		100	91	100	100		Lipid	Carnitine metabolism	6920-35-0;	3174	260.2
			octanoylcarnitine	LC/MS pos	33936	C02838	HMDB00791		0.72	0.93		0.0887	0.4463	0.7639	0.5304		1.20039	0.863617	1.82876	1.7001		100	100	100	100		Lipid	Carnitine metabolism	3671-77-0;	4100	288.3
			decanoylcarnitine	LC/MS pos	33941	C03299	HMDB00651		0.74	1.01		0.149	0.5259	0.7912	0.5388		1.3653	1.01557	1.89802	1.92033		100	91	100	100		Lipid	Carnitine metabolism	1492-27-9 ;	4700	316.3
			palmitoylcarnitine	LC/MS pos	22189	C02990	HMDB00222		0.91	1.01		0.3948	0.6686	0.4681	0.4586		1.17299	1.06566	1.12702	1.14349		100	91	100	100		Lipid	Carnitine metabolism	6865-14-1;	5179	400.4
			oleoylcarnitine	LC/MS pos	35160		HMDB05065		0.91	0.92		0.2722	0.6089	0.3162	0.3851		1.22303	1.1149	1.17328	1.07914		100	100	100	100		Lipid	Carnitine metabolism		5202	426.4
		Bile acid metabolism	cholate	LC/MS neg	22842	C00695	HMDB00619		1.23	1.93		0.7154	0.8428	0.1738	0.2946		0.54473	0.670326	0.477431	0.919661		40	45	32	53		Lipid	Bile acid metabolism	81-25-4;	5148	407.4
			glycocholate	LC/MS neg	18476	C01921	HMDB00138		0.73	1.99		0.4437	0.6767	0.2864	0.3724		1.82602	1.32765	1.76088	3.50424		93	82	82	88		Lipid	Bile acid metabolism	475-31-0;863-57-0;	5104	464.4
			taurocholate	LC/MS neg	18497	C05122	HMDB00036		0.55	1.64		0.1794	0.5286	0.3393	0.3883		0.786513	0.435956	1.5732	2.57517		53	36	55	53		Lipid	Bile acid metabolism	145-42-6;	5122	514.3
			deoxycholate	LC/MS neg	1114	C04483	HMDB00626		1.3	1.12		0.5511	0.7588	0.6026	0.5003		0.861834	1.1237	0.981434	1.09896		73	91	100	94		Lipid	Bile acid metabolism	83-44-3;	5268	391.4
			glycolithocholate sulfate*	LC/MS neg	32620	C11301	HMDB02639		0.78	0.84		0.1155	0.5154	0.9045	0.5786		1.42408	1.11272	1.5914	1.33161		87	82	100	100		Lipid	Bile acid metabolism		5015	512.3
			glycocholenate sulfate*	LC/MS neg	32599				0.81	0.83		0.1516	0.5259	< 0.001	0.0092		1.24997	1.01092	1.03519	0.859613		100	100	100	100		Lipid	Bile acid metabolism		4763	254.8
			taurocholenate sulfate*	LC/MS neg	32807				0.7	0.91		0.0241	0.2709	0.1767	0.2974		1.33886	0.941202	1.0084	0.91606		93	91	100	94		Lipid	Bile acid metabolism		4762	279.8
		Glycerolipid metabolism	glycerol	GC/MS	15122	C00116	HMDB00131		0.93	1.03		0.3579	0.6517	0.9498	0.5892		1.13476	1.05594	1.07232	1.10334		100	100	100	100		Lipid	Glycerolipid metabolism	56-81-5;	1311	205
			choline	LC/MS pos	15506	C00114	HMDB00097		1.04	0.97		0.4042	0.675	0.6204	0.5079		1.03789	1.07803	1.04162	1.00997		100	100	100	100		Lipid	Glycerolipid metabolism	67-48-1;	674	104.2
			glycerol 3-phosphate (G3P)	GC/MS	15365	C00093	HMDB00126		0.89	0.95		0.2713	0.6089	0.6468	0.513		1.14016	1.0109	1.08265	1.02701		100	100	100	100		Lipid	Glycerolipid metabolism	29849-82-9;	1719.7	357.1
			glycerophosphorylcholine (GPC)	LC/MS pos	15990	C00670	HMDB00086		0.73	1.12		0.0608	0.3732	0.8222	0.5522		1.15796	0.841069	1.05576	1.18291		93	82	91	82		Lipid	Glycerolipid metabolism	28319-77-9;	694	258.1
		Inositol metabolism	myo-inositol	GC/MS	19934	C00137	HMDB00211		1.07	1		0.2186	0.5957	0.9464	0.5892		1.06139	1.14012	1.17403	1.17556		100	100	100	100		Lipid	Inositol metabolism	87-89-8;	1924.9	217
		Ketone bodies	3-hydroxybutyrate (BHBA)	GC/MS	542	C01089	HMDB00357		0.61	0.65		0.0214	0.2663	0.0213	0.1244		3.38061	2.0667	2.24679	1.46835		100	100	100	100		Lipid	Ketone bodies	625-72-9;	1203.5	116.9
		Lysolipid	1-palmitoylglycerophosphoethanolamine	LC/MS neg	35631		HMDB11503		1.37	1.2		0.3126	0.6401	0.6742	0.5163		1.44585	1.98713	1.00595	1.20873		100	100	100	100		Lipid	Lysolipid		5940	452.3
			1-oleoylglycerophosphoethanolamine	LC/MS neg	35628		HMDB11506		1.21	0.95		0.3504	0.6471	0.2848	0.3724		1.1483	1.38846	1.06269	1.01135		100	100	100	100		Lipid	Lysolipid		5928	478.3
			1-linoleoylglycerophosphoethanolamine*	LC/MS neg	32635		HMDB11507		1.04	0.7		0.6279	0.8098	0.0275	0.1349		1.51149	1.56548	1.2154	0.853		100	100	100	100		Lipid	Lysolipid		5725	476.3
			1-arachidonoylglycerophosphoethanolamine*	LC/MS neg	35186		HMDB11517		0.84	0.65		0.7722	0.8689	0.0183	0.1182		1.42944	1.1975	1.13232	0.735195		100	100	100	100		Lipid	Lysolipid		5731	500.3
			2-arachidonoylglycerophosphoethanolamine*	LC/MS neg	32815				0.73	0.63		0.4251	0.6767	0.0154	0.1084		1.4539	1.06261	1.23486	0.7734		100	100	100	94		Lipid	Lysolipid		5674	500.3
			1-myristoylglycerophosphocholine	LC/MS pos	35626		HMDB10379		1.04	1.08		0.8357	0.8768	0.8647	0.5698		1.13254	1.17846	1.07132	1.15341		100	100	100	100		Lipid	Lysolipid	20559-16-4;	5481	468.3
			1-palmitoylglycerophosphocholine	LC/MS pos	33955	C04102			1.03	1.11		0.5452	0.7588	0.4437	0.4582		1.02254	1.0516	1.002	1.10999		100	100	100	100		Lipid	Lysolipid	17364-16-8;	5671	496.4
			2-palmitoylglycerophosphocholine*	LC/MS pos	35253				0.81	1.22		0.2534	0.5957	0.5774	0.4901		1.20976	0.984378	0.910553	1.11038		100	100	100	100		Lipid	Lysolipid		5604	496.3
			1-palmitoleoylglycerophosphocholine*	LC/MS pos	33230				0.98	1.1		0.7198	0.8428	0.7147	0.5216		1.44929	1.42026	1.11428	1.22304		100	100	100	100		Lipid	Lysolipid		5524	494.3
			1-heptadecanoylglycerophosphocholine	LC/MS pos	33957		HMDB12108		0.92	1.25		0.8205	0.8768	0.4814	0.4586		1.04571	0.962649	1.07234	1.34233		100	91	100	100		Lipid	Lysolipid	50930-23-9;	5750	510.4
			1-stearoylglycerophosphocholine	LC/MS pos	33961				1.08	1.07		0.4376	0.6767	0.4038	0.4334		1.04635	1.13427	1.11774	1.19545		100	100	100	100		Lipid	Lysolipid	19420-57-6;	5844	524.4
			2-stearoylglycerophosphocholine*	LC/MS pos	35255				0.97	1.34		0.9867	0.9023	0.0422	0.176		1.12987	1.09899	0.964901	1.29673		100	100	100	100		Lipid	Lysolipid		5780	524.4
			1-oleoylglycerophosphocholine	LC/MS pos	33960	C03916	HMDB02815		1.07	1.15		0.7729	0.8689	0.2697	0.3724		1.13204	1.21513	1.00507	1.15366		100	100	100	100		Lipid	Lysolipid	19420-56-5;	5700	522.4
			2-oleoylglycerophosphocholine*	LC/MS pos	35254				1.08	1.15		0.5238	0.7563	0.3413	0.3883		1.21708	1.30884	1.02614	1.18445		93	100	91	100		Lipid	Lysolipid		5640	522.4
			1-linoleoylglycerophosphocholine	LC/MS pos	34419	C04100			0.96	1.05		0.5985	0.7859	0.7343	0.5232		0.969381	0.934248	1.01363	1.06115		100	100	100	100		Lipid	Lysolipid		5574	520.4
			1-eicosatrienoylglycerophosphocholine*	LC/MS pos	33821				0.85	0.86		0.4819	0.7216	0.0522	0.1959		1.13781	0.963123	1.06761	0.914793		100	100	100	100		Lipid	Lysolipid		5600	546.4
			1-arachidonoylglycerophosphocholine*	LC/MS pos	33228	C05208			0.65	1		0.0905	0.4474	0.885	0.5739		1.39007	0.908582	1.08255	1.0853		100	100	100	100		Lipid	Lysolipid		5554	544.3
			1-docosahexaenoylglycerophosphocholine*	LC/MS pos	33822				1.24	1.75		0.6783	0.8263	< 0.001	0.0149		0.975556	1.21228	0.998395	1.7477		93	100	100	100		Lipid	Lysolipid		5518	568.4
			1-stearoylglycerophosphoinositol	LC/MS neg	19324				1.23	0.98		0.8754	0.8862	0.622	0.5079		1.14922	1.41627	1.19631	1.17814		100	100	100	100		Lipid	Lysolipid		5800	599.4
			1-arachidonoylglycerophosphoinositol*	LC/MS neg	34214				0.84	0.85		0.1271	0.5259	0.1099	0.2549		1.29666	1.09559	1.15279	0.985249		100	100	100	100		Lipid	Lysolipid		5479	619.4
		Monoacylglycerol	1-palmitoylglycerol (1-monopalmitin)	GC/MS	21127				0.93	0.87		0.2545	0.5957	0.1395	0.2743		1.18287	1.10266	1.10219	0.962115		100	100	95	94		Lipid	Monoacylglycerol	542-44-9;	2119.5	371.3
			1-stearoylglycerol (1-monostearin)	GC/MS	21188	D01947			0.94	1.01		0.6794	0.8263	0.3276	0.3851		1.07666	1.01159	0.971738	0.977582		93	91	95	94		Lipid	Monoacylglycerol	123-94-4;	2186.6	399.4
		Sterol/Steroid	lathosterol	GC/MS	33488	C01189	HMDB01170		0.86	1.21		0.5398	0.7588	0.5355	0.4778		1.16875	0.999837	0.731274	0.884068		80	73	50	53		Lipid	Sterol/Steroid	80-99-9 ;	2337	458.5
			cholesterol	GC/MS	63	C00187	HMDB00067		1	1.03		0.6415	0.8132	0.458	0.4586		1.04263	1.04715	1.01531	1.04725		100	100	100	100		Lipid	Sterol/Steroid	57-88-5;	2316.9	329.3
			dehydroisoandrosterone sulfate (DHEA-S)	LC/MS neg	32425	C04555	HMDB01032		0.96	1.01		0.0538	0.3567	0.6999	0.5197		1.18384	1.141	0.875771	0.888303		100	100	100	100		Lipid	Sterol/Steroid		4771	367.2
			epiandrosterone sulfate	LC/MS neg	33973	C07635	HMDB00365		1.19	1.25		0.3378	0.6439	0.3111	0.3851		1.24518	1.48255	0.869098	1.08373		100	100	100	100		Lipid	Sterol/Steroid	22229-22-7;	4838	369.3
			androsterone sulfate	LC/MS neg	31591	C00523	HMDB02759		1.12	1.19		0.4999	0.7368	0.7151	0.5216		1.06554	1.19308	0.913345	1.08903		100	100	100	100		Lipid	Sterol/Steroid	2479-86-9 ;	5011	369.2
			cortisol	LC/MS pos	1712	C00735	HMDB00063		1.15	1.31		0.3549	0.6496	0.0893	0.2309		0.818567	0.939839	0.900398	1.18258		100	100	100	100		Lipid	Sterol/Steroid	50-23-7;	4573	363.2
			cortisone	LC/MS pos	1769	C00762	HMDB02802		1.09	1.18		0.1727	0.5286	0.0526	0.1959		0.899091	0.984415	0.880228	1.03708		100	100	100	100		Lipid	Sterol/Steroid	53-06-5;	4420	361.2
			pregnen-diol disulfate*	LC/MS neg	32562	C05484	HMDB04025		0.87	0.94		0.0018	0.2146	0.0208	0.1244		1.26909	1.10451	0.963301	0.903233		100	100	100	100		Lipid	Sterol/Steroid		3886	238.3
			pregn steroid monosulfate*	LC/MS neg	32619	C18044	HMDB00774		0.93	1.01		0.1394	0.5259	0.7458	0.5252		1.0573	0.984891	1.01395	1.02903		100	100	100	100		Lipid	Sterol/Steroid		4998	397.3
			andro steroid monosulfate 2*	LC/MS neg	32792	C04555	HMDB02759		0.86	0.83		0.0995	0.4684	0.2833	0.3724		1.30847	1.12008	0.922503	0.767247		93	100	95	94		Lipid	Sterol/Steroid		4240	383.2
	Nucleotide	Purine metabolism, adenine containing	N1-methyladenosine	LC/MS pos	15650	C02494	HMDB03331		1.07	1.07		0.213	0.5949	0.6133	0.5058		1.03977	1.11721	0.997892	1.0655		100	100	100	100		Nucleotide	Purine metabolism, adenine containing	15763-06-1;	1356	282.1
			adenosine 5'-monophosphate (AMP)	LC/MS pos	32342	C00020	HMDB00045		0.89	1.01		0.4214	0.6767	0.6701	0.5163		0.89325	0.792842	1.04188	1.05536		100	100	100	100		Nucleotide	Purine metabolism, adenine containing	149022-20-8;	1210	348.1
			adenosine 5'-diphosphate (ADP)	LC/MS pos	3108	C00008	HMDB01341		0.72	0.97		0.1059	0.486	0.4604	0.4586		0.754778	0.546493	0.652358	0.630327		27	9	36	29		Nucleotide	Purine metabolism, adenine containing	20398-34-9;	1005	428
		Purine metabolism, urate metabolism	urate	LC/MS neg	1604	C00366	HMDB00289		0.97	0.98		0.0228	0.2664	0.1468	0.2784		1.03124	0.999003	1.04011	1.02353		100	100	100	100		Nucleotide	Purine metabolism, urate metabolism	69-93-2;120K5305;	769	167.1
			allantoin	GC/MS	1107	C02350	HMDB00462		1.22	1.04		0.0716	0.4055	0.9445	0.5892		0.936578	1.14192	0.930301	0.970595		73	73	82	82		Nucleotide	Purine metabolism, urate metabolism	97-59-6;	1809.8	518.3
		Pyrimidine metabolism, uracil containing	uridine	LC/MS neg	606	C00299	HMDB00296		0.96	1.08		0.8463	0.8768	0.5105	0.4664		0.901969	0.861506	1.0766	1.16292		100	100	100	100		Nucleotide	Pyrimidine metabolism, uracil containing	58-96-8;	1467	243.1
			pseudouridine	LC/MS neg	33442	C02067	HMDB00767		1.03	1.04		0.4444	0.6767	0.2253	0.3418		1.08548	1.11906	1.00472	1.04913		100	100	100	100		Nucleotide	Pyrimidine metabolism, uracil containing	1445-07-4;	1104	243.1
	Cofactors and vitamins	Ascorbate and aldarate metabolism	threonate	GC/MS	27738	C01620	HMDB00943		1.52	1.29		0.083	0.4424	0.0668	0.2021		1.02931	1.56283	0.940523	1.21549		100	100	100	100		Cofactors and vitamins	Ascorbate and aldarate metabolism	70753-61-6;	1560.7	292.1
		Hemoglobin and porphyrin	heme*	LC/MS pos	32593	C00032	HMDB03178		1.12	0.56		0.6463	0.8132	0.1591	0.2882		1.20931	1.35124	1.7204	0.970339		100	100	100	100		Cofactors and vitamins	Hemoglobin and porphyrin	14875-96-8;	4985	616.2
		Hemoglobin and porphyrin metabolism	bilirubin (Z,Z)	LC/MS neg	27716	C00486	HMDB00054		0.83	1.58		0.1234	0.5259	0.0291	0.1349		0.969469	0.805656	0.973136	1.53389		100	100	100	100		Cofactors and vitamins	Hemoglobin and porphyrin metabolism	635-65-4;	4812	583.2
			bilirubin (E,E)*	LC/MS pos	32586				0.84	1.22		0.3391	0.6439	0.7095	0.5216		0.951057	0.80277	1.06319	1.2965		100	100	100	100		Cofactors and vitamins	Hemoglobin and porphyrin metabolism		4625	585.2
			biliverdin	LC/MS neg	2137	C00500	HMDB01008		0.76	0.96		0.179	0.5286	0.5763	0.4901		1.08785	0.83143	1.16272	1.11282		93	91	100	100		Cofactors and vitamins	Hemoglobin and porphyrin metabolism	55482-27-4;55482-27-4 ;	4671	581.2
		Nicotinate and nicotinamide metabolism	adenosine 5'diphosphoribose	LC/MS neg	558	C00301	HMDB01178		0.89	1		0.0985	0.4684	0.4822	0.4586		0.791946	0.702212	0.800311	0.797725		33	9	36	29		Cofactors and vitamins	Nicotinate and nicotinamide metabolism	68414-18-6;	964	558.1
			trigonelline (N'-methylnicotinate)	LC/MS pos	32401	C01004	HMDB00875		0.7	1.75		0.9067	0.8905	0.0043	0.0527		1.91316	1.33725	0.524788	0.918156		73	82	45	65		Cofactors and vitamins	Nicotinate and nicotinamide metabolism	6138-41-6 ;	757	138.1
		Pantothenate and CoA metabolism	pantothenate	LC/MS pos	1508	C00864	HMDB00210		2.41	3.18		0.0075	0.2146	< 0.001	0.0004		0.839223	2.02247	0.633189	2.0147		67	100	86	100		Cofactors and vitamins	Pantothenate and CoA metabolism	137-08-6;	2218	220.1
		Riboflavin metabolism	riboflavin (Vitamin B2)	LC/MS pos	1827	C00255	HMDB00244		1.31	1.57		0.4426	0.6767	0.0598	0.2021		0.861823	1.12474	0.681249	1.07247		13	64	9	47		Cofactors and vitamins	Riboflavin metabolism	83-88-5;	3111	377.2
		Tocopherol metabolism	alpha-tocopherol	GC/MS	1561	C02477	HMDB01893		1.28	1.28		0.0759	0.4172	0.0346	0.1545		1.10657	1.41463	1.08458	1.39109		100	100	100	100		Cofactors and vitamins	Tocopherol metabolism	59-02-9;10191-41-0;	2305.4	502.5
			beta-tocopherol	GC/MS	35702	C14152	HMDB06335		1.11	0.91		0.2053	0.5904	0.6517	0.513		0.851216	0.948959	0.887632	0.811411		73	91	86	88		Cofactors and vitamins	Tocopherol metabolism		2260	488.3
		Vitamin B6 metabolism	pyridoxate	LC/MS neg	31555	C00847	HMDB00017		1.29	3.86		0.0914	0.4474	< 0.001	0.0008		1.58528	2.03797	0.467007	1.80462		33	91	23	100		Cofactors and vitamins	Vitamin B6 metabolism	82-82-6 ;	2210	182.1
	Xenobiotics	Benzoate metabolism	hippurate	LC/MS pos	15753	C01586	HMDB00714		0.74	1.01		0.9601	0.9023	0.543	0.4778		1.68075	1.23764	1.74887	1.7635		100	100	95	94		Xenobiotics	Benzoate metabolism	495-69-2;	2802	180.1
			2-hydroxyhippurate (salicylurate)	LC/MS neg	18281	C07588	HMDB00840		0.99	1.58		0.904	0.8905	0.1717	0.2931		0.334464	0.330218	0.127256	0.200536		13	18	0	18		Xenobiotics	Benzoate metabolism	487-54-7;	2252	194.1
			catechol sulfate	LC/MS neg	35320	C00090			0.99	1.59		0.282	0.6158	0.0205	0.1244		1.99853	1.98614	1.29161	2.04737		100	100	100	100		Xenobiotics	Benzoate metabolism		1928	188.9
		Chemical	iminodiacetate (IDA)	GC/MS	21025		HMDB11753		1.34	1.31		0.0037	0.2146	< 0.001	0.0021		1.31741	1.76834	0.807288	1.05509		100	100	100	100		Xenobiotics	Chemical	142-73-4;	1538.8	232
		Drug	salicylate	LC/MS neg	1515	C00805	HMDB01895		0.17	1.2		0.2335	0.5957	0.2037	0.321		4.25844	0.733617	0.519194	0.623586		27	36	18	29		Xenobiotics	Drug	69-72-7;	2226	137.1
			salicyluric glucuronide*	LC/MS neg	33384				0.74	1.22		0.5038	0.7368	0.3322	0.3851		0.360724	0.266521	0.193173	0.235175		13	9	0	12		Xenobiotics	Drug		1463	370.1
			4-acetaminophen sulfate	LC/MS pos	34368	C06804	HMDB01859		0.56	1.65		0.5569	0.7588	0.3322	0.3851		0.39654	0.223727	0.202952	0.335679		13	9	5	6		Xenobiotics	Drug	10066-90-7;32113-41-0;	2002	249.1
			4-acetamidophenol	GC/MS	12032	C06804	HMDB01859		0.57	1.67		0.1691	0.5286	0.3322	0.3851		0.365989	0.207487	0.210989	0.353126		20	9	5	6		Xenobiotics	Drug	103-90-2;	1626.1	206
			p-acetamidophenylglucuronide	LC/MS pos	33423		HMDB10316		0.33	3.52		0.8516	0.8768	0.442	0.4582		0.705612	0.229767	0.0797349	0.280351		20	18	18	18		Xenobiotics	Drug	120595-80-4;	1811	345
			2-hydroxyacetaminophen sulfate*	LC/MS neg	33173				0.71	1.44		0.2522	0.5957	0.3322	0.3851		0.624503	0.443041	0.44082	0.634235		20	18	9	6		Xenobiotics	Drug		1703	246.1
			2-methoxyacetaminophen sulfate*	LC/MS neg	33178				1.01	1.42		0.5879	0.7859	0.3322	0.3851		0.388037	0.392713	0.315413	0.448874		13	18	9	6		Xenobiotics	Drug		1977	260.1
			3-(cystein-S-yl)acetaminophen*	LC/MS pos	34365				0.62	1.47		0.4023	0.675	0.3322	0.3851		0.502665	0.310926	0.280917	0.413429		20	18	9	6		Xenobiotics	Drug		1960	271.2
			2-methoxyacetaminophen glucuronide*	LC/MS pos	33161				0.8	1.24		0.25	0.5957	0.3322	0.3851		0.542721	0.432027	0.420418	0.521757		20	9	5	6		Xenobiotics	Drug		2069	375
			ibuprofen	LC/MS neg	17799	C01588,D00126	HMDB01925		6.38	13.81		0.1527	0.5259	0.2849	0.3724		3.18734	20.3405	1.01959	14.0855		60	73	50	53		Xenobiotics	Drug	15687-27-1 ;	4951	205.1
			naproxen	LC/MS neg	12122	C01517	HMDB01923		14.24	0.07		0.3409	0.6439	0.2764	0.3724		0.0068179	0.0971072	4.10796	0.287876		7	9	23	18		Xenobiotics	Drug	22204-53-1;	4168	228.9
			desmethylnaproxen sulfate*	LC/MS neg	34346				1.02	0.07		0.3409	0.6439	0.4286	0.4523		0.215194	0.219903	6.03137	0.396807		0	9	23	18		Xenobiotics	Drug		2324	295.2
		EDTA	EDTA	LC/MS neg	32511	C00284			0.75	1.27		0.3803	0.6599	0.5077	0.4662		4.6544	3.49925	1.3113	1.66525		100	100	100	100		Xenobiotics	EDTA	60-00-4;	611	291.1
		Food component/Plant	saccharin	LC/MS neg	21151	D01085			0.85	1.95		0.3409	0.6439	0.7447	0.5252		0.268654	0.229033	0.663178	1.29283		7	9	18	18		Xenobiotics	Food component/Plant	81-07-2;	2013	182.1
			quinate	GC/MS	18335	C00296	HMDB03072		0.76	0.93		0.9666	0.9023	0.212	0.3256		2.4819	1.88799	1.46381	1.35697		87	91	82	88		Xenobiotics	Food component/Plant	77-95-2;	1791.5	345.1
			piperine	LC/MS pos	33935	C03882			1.01	0.74		0.6673	0.8226	0.7582	0.5279		1.13975	1.14714	1.89964	1.41351		87	91	95	94		Xenobiotics	Food component/Plant	94-62-2;	5136	286.2
		Xanthine metabolism	caffeine	LC/MS pos	569	C07481	HMDB01847		0.57	1.11		0.8409	0.8768	0.2284	0.3423		2.72285	1.56292	1.63516	1.80832		93	100	95	100		Xenobiotics	Xanthine metabolism	58-08-2;	2820	195.1
			paraxanthine	LC/MS pos	18254	C13747	HMDB01860		0.48	1.15		0.9158	0.8922	0.1596	0.2882		2.13821	1.02613	1.17828	1.35846		80	100	91	100		Xenobiotics	Xanthine metabolism	611-59-6;	2444	181.2
			theobromine	LC/MS pos	18392	C07480	HMDB02825		0.82	0.78		0.7668	0.8689	0.7868	0.5388		1.12483	0.925599	1.45388	1.1367		87	100	95	94		Xenobiotics	Xanthine metabolism	83-67-0;	2136	181.1
			theophylline	LC/MS pos	18394	C07130	HMDB01889		0.54	0.94		0.2778	0.6103	0.6814	0.5163		1.14876	0.619679	1.15934	1.09001		60	64	77	88		Xenobiotics	Xanthine metabolism	58-55-9;	2495	181.1
			1-methylurate	LC/MS pos	34395		HMDB03099		0.82	1.04		0.9879	0.9023	0.3895	0.4239		0.92799	0.763886	0.707685	0.73706		40	27	14	24		Xenobiotics	Xanthine metabolism	708-79-2;	1827	183.1
			1-methylxanthine	LC/MS pos	34389	C16358	HMDB10738		0.91	1							0.737676	0.672095	0.672095	0.672095		13	9	0	0		Xenobiotics	Xanthine metabolism	6136-37-4;	1974	167
			3-methylxanthine	LC/MS neg	32445	C16357	HMDB01886		1	1.07		0.8738	0.8862	0.6377	0.5122		0.850423	0.848334	0.800505	0.855858		33	36	45	35		Xenobiotics	Xanthine metabolism	1076-22-8 ;	1717	165.1
			7-methylxanthine	LC/MS pos	34390	C16353	HMDB01991		0.87	1.21		0.8038	0.8747	0.5677	0.4896		0.889772	0.775089	0.711362	0.860606		20	36	23	29		Xenobiotics	Xanthine metabolism	552-62-5;	1778	167.1
		Tobacco metabolite	cotinine	LC/MS pos	553		HMDB01046		0.95	1		0.9208	0.8923				1.04263	0.98708	0.28334	0.28334		100	100	0	0		Xenobiotics	Tobacco metabolite	486-56-6;	1493	177.1
		Sugar, sugar substitute, starch	erythritol	GC/MS	20699	C00503	HMDB02994		1.21	1.16		0.1535	0.5259	0.0291	0.1349		1.12256	1.35802	1.02457	1.18972		100	100	100	100		Xenobiotics	Sugar, sugar substitute, starch	149-32-6;	1517.5	217
	N/A	N/A	X - 01911_200	LC/MS pos	32735				1.15	0.96		0.6262	0.8098	0.7979	0.5388		1.25306	1.44569	1.53261	1.47385		80	91	95	88		No Super Pathway	No Pathway		4275	464.1
			X - 02249_201	LC/MS neg	32587				1.09	1.09		0.9978	0.9023	0.0682	0.2021		0.82447	0.902519	1.15855	1.2617		100	100	100	100		No Super Pathway	No Pathway		4025	267.2
			X - 02269_201	LC/MS neg	32549				2.63	2.39		0.0144	0.2323	< 0.001	0.0009		0.519998	1.3687	0.936404	2.24199		60	100	91	100		No Super Pathway	No Pathway		1551	255.1
			X - 02276_201	LC/MS neg	32756				1.14	1.48		0.7768	0.8689	0.1826	0.3025		1.33005	1.51903	0.780644	1.15318		100	100	68	94		No Super Pathway	No Pathway		3339	199.1
			X - 02277_201	LC/MS neg	32952				4.13	0.54		0.037	0.3181	0.5813	0.4909		0.54845	2.2637	3.07564	1.65703		53	82	41	41		No Super Pathway	No Pathway		3604	201.1
			X - 03056_200	LC/MS pos	32709				0.85	0.99		0.2485	0.5957	0.7366	0.5232		1.08347	0.924011	1.0399	1.03175		100	82	86	82		No Super Pathway	No Pathway		2264	185.2
			X - 06126_201	LC/MS neg	32557				0.66	1.04		0.342	0.6439	0.2739	0.3724		1.62284	1.07746	1.0487	1.08729		80	100	86	88		No Super Pathway	No Pathway		2684	203.1
			X - 07765_201	LC/MS neg	32560				0.79	1.28		0.9051	0.8905	0.2722	0.3724		1.37203	1.09042	0.942912	1.20498		73	91	82	76		No Super Pathway	No Pathway		3705	245.1
			X - 08893_200	LC/MS pos	32595				1.04	1.01		0.9653	0.9023	0.5783	0.4901		1.00834	1.04499	1.01406	1.0195		100	100	100	100		No Super Pathway	No Pathway		5200	431.9
			X - 09789_201	LC/MS neg	32753				1.12	1.31		0.8622	0.8802	0.0069	0.0683		0.853915	0.952564	1.16835	1.52916		100	91	100	100		No Super Pathway	No Pathway		2613	153.1
			X - 10395	GC/MS	25459				1	0.81		0.2892	0.6203	0.0219	0.1251		1.04922	1.05117	1.28514	1.04455		100	100	100	100		No Super Pathway	No Pathway		1769	156
			X - 10407	GC/MS	25522				0.91	1.04		0.5743	0.7715	0.9137	0.5818		0.933317	0.847766	1.24969	1.29442		80	100	95	100		No Super Pathway	No Pathway		1748.9	217.1
			X - 10413	GC/MS	25532				0.96	0.92		0.5978	0.7859	0.6868	0.5163		1.17756	1.13061	1.05752	0.970224		87	91	95	100		No Super Pathway	No Pathway		2042.7	204.1
			X - 10419	GC/MS	25548				0.96	0.99		0.2594	0.5957	0.6445	0.513		1.07557	1.03517	0.997984	0.986789		100	100	100	100		No Super Pathway	No Pathway		2527	311.3
			X - 10432	GC/MS	25602				1.11	0.9		0.0691	0.3973	0.5053	0.4662		0.837723	0.934046	0.958383	0.860681		67	82	77	82		No Super Pathway	No Pathway		2031.5	204
			X - 10500	GC/MS	27256				0.93	1.02		0.4423	0.6767	0.7406	0.5246		1.07224	0.99477	1.01831	1.04007		100	100	100	100		No Super Pathway	No Pathway		1229.9	211
			X - 10510	GC/MS	27278				0.88	0.95		0.6045	0.7909	0.6847	0.5163		0.97574	0.857705	1.0266	0.977473		100	100	100	100		No Super Pathway	No Pathway		2470	297.2
			X - 10812	GC/MS	30821				1	1.03		0.3695	0.6572	0.5448	0.4778		1.04343	1.03829	0.990156	1.02033		93	100	100	100		No Super Pathway	No Pathway		1910	172.1
			X - 10963	GC/MS	31617				1.11	0.98		0.1774	0.5286	0.9545	0.5892		0.921117	1.02284	0.941161	0.92532		87	100	86	76		No Super Pathway	No Pathway		1988	204.1
			X - 11204	LC/MS pos	32518				0.83	1.08		0.3806	0.6599	0.7056	0.5208		0.926217	0.772007	1.06881	1.15964		100	100	100	100		No Super Pathway	No Pathway		5263	229.2
			X - 11206	LC/MS pos	32520				0.94	1.1		0.6581	0.8214	0.3024	0.3831		0.98888	0.93355	0.923359	1.02015		100	100	100	100		No Super Pathway	No Pathway		575	138.8
			X - 11231	LC/MS neg	32548				1.02	0.75		0.7563	0.8689	0.0178	0.1182		0.86512	0.879737	1.05786	0.798606		73	73	82	65		No Super Pathway	No Pathway		1471	330
			X - 11244	LC/MS neg	32561				0.98	0.95		0.0866	0.4424	0.0421	0.176		2.71375	2.6692	0.922834	0.875334		100	100	100	100		No Super Pathway	No Pathway		3771	224.2
			X - 11247	LC/MS neg	32564				1.04	0.4		0.9631	0.9023	0.3404	0.3883		2.17911	2.25732	3.94406	1.59642		87	91	73	65		No Super Pathway	No Pathway		3932	213.1
			X - 11255	LC/MS pos	32572				1	1.26		0.3218	0.6439	0.1073	0.2549		0.904366	0.90426	1.18855	1.50186		100	100	100	100		No Super Pathway	No Pathway		2442	247.1
			X - 11261	LC/MS pos	32578				1.57	1.61		0.1772	0.5286	0.004	0.0521		0.940988	1.47558	0.959491	1.54234		100	91	100	94		No Super Pathway	No Pathway		3600	286.2
			X - 11273	LC/MS neg	32590				1.21	0.98		0.7413	0.8556	0.4596	0.4586		1.18494	1.43886	0.887035	0.86712		100	100	100	100		No Super Pathway	No Pathway		4552	369.2
			X - 11299	LC/MS neg	32616				1.17	0.62		0.7079	0.8411	0.0263	0.1349		1.12188	1.3157	4.42984	2.72995		93	91	100	94		No Super Pathway	No Pathway		4893	507.2
			X - 11304	LC/MS pos	32621				1.57	1.77		0.0095	0.2146	< 0.001	0.0021		1.29873	2.0386	0.707662	1.2538		100	100	100	100		No Super Pathway	No Pathway		801	217.1
			X - 11308	LC/MS neg	32625				0.9	0.92		0.5423	0.7588	0.6886	0.5163		1.13278	1.01617	1.17272	1.07482		93	100	95	88		No Super Pathway	No Pathway		5133	365.3
			X - 11310	LC/MS neg	32627				0.77	1.11		0.6084	0.7931	0.7692	0.5325		1.0746	0.825508	1.20488	1.34222		93	91	100	88		No Super Pathway	No Pathway		5473	325.2
			X - 11314	LC/MS pos	32631				0.99	1.01		0.9706	0.9023	0.5463	0.4778		1.01264	1.00364	0.955615	0.962873		100	100	100	100		No Super Pathway	No Pathway		634	243
			X - 11315	LC/MS pos	32632				1.04	1.14		0.8461	0.8768	0.5867	0.4909		1.16674	1.2081	1.15861	1.3193		100	100	100	100		No Super Pathway	No Pathway		1210	130.2
			X - 11317	LC/MS neg	32634				1.04	0.94		0.5931	0.7859	0.2599	0.3692		1.06556	1.11098	1.00269	0.945719		100	100	100	100		No Super Pathway	No Pathway		5703	219.3
			X - 11319	LC/MS neg	32636				0.79	0.96		0.0494	0.3493	0.6099	0.5048		1.26093	1.00089	1.0872	1.03922		100	100	100	100		No Super Pathway	No Pathway		5700	269.4
			X - 11327	LC/MS pos	32644				1.12	1.22		0.6451	0.8132	0.0267	0.1349		0.985531	1.10363	0.991612	1.20795		100	100	100	100		No Super Pathway	No Pathway		5176	269.2
			X - 11372	LC/MS neg	32689				0.92	0.83		0.7863	0.8728	0.0405	0.1746		0.952004	0.876909	1.27277	1.05722		100	100	100	100		No Super Pathway	No Pathway		5303	467.4
			X - 11380	LC/MS pos	32697				1.08	1.23		0.7166	0.8428	0.0624	0.2021		0.800458	0.860808	0.880675	1.08163		93	82	91	100		No Super Pathway	No Pathway		1053	339.8
			X - 11381_200	LC/MS pos	32698				1.03	1.07		0.7055	0.8411	0.8326	0.5561		1.03141	1.06444	0.974283	1.04096		87	82	77	76		No Super Pathway	No Pathway		1126	186.2
			X - 11390	LC/MS pos	32707				0.61	0.52		0.8507	0.8768	0.1472	0.2784		2.71444	1.66757	3.40293	1.76582		67	64	82	76		No Super Pathway	No Pathway		2041	100.2
			X - 11400	LC/MS pos	32717				0.87	1.31		0.2465	0.5957	0.4872	0.4605		0.604441	0.524146	0.628278	0.824258		27	0	23	24		No Super Pathway	No Pathway		2855	828.2
			X - 11412	LC/MS pos	32729				0.88	1.18		0.0961	0.4644	0.2035	0.321		1.05048	0.919683	1.01976	1.2039		93	100	100	100		No Super Pathway	No Pathway		3836	204.2
			X - 11421	LC/MS pos	32738				0.88	1.12		0.3478	0.6471	0.387	0.4239		1.17323	1.03228	1.28794	1.44475		100	91	100	100		No Super Pathway	No Pathway		4575	314.2
			X - 11423	LC/MS neg	32740				1.09	0.93		0.3429	0.6439	0.101	0.2482		0.879489	0.961235	1.00597	0.934358		47	55	59	53		No Super Pathway	No Pathway		1038	260.1
			X - 11431	LC/MS neg	32748				1.04	0.7		0.7747	0.8689	0.001	0.0163		0.996101	1.03566	1.23776	0.867109		93	82	95	82		No Super Pathway	No Pathway		1575	330
			X - 11437	LC/MS neg	32754				0.72	0.97		0.82	0.8768	0.7926	0.5388		0.897945	0.644191	1.19524	1.15877		53	55	77	88		No Super Pathway	No Pathway		2888	231
			X - 11440	LC/MS neg	32757				0.86	0.85		0.1323	0.5259	0.0031	0.0427		1.31591	1.13522	0.849973	0.724831		93	91	100	100		No Super Pathway	No Pathway		3571	246.3
			X - 11441	LC/MS neg	32758				0.71	0.85		0.2455	0.5957	0.625	0.5087		0.900094	0.634837	1.14536	0.969934		87	64	91	94		No Super Pathway	No Pathway		3773	331.1
			X - 11442	LC/MS neg	32759				0.68	0.82		0.31	0.6391	0.4833	0.4586		0.901316	0.613576	1.1411	0.937199		80	64	95	82		No Super Pathway	No Pathway		3902	331.1
			X - 11443	LC/MS neg	32760				1.02	0.95		0.3698	0.6572	0.0264	0.1349		2.91478	2.98709	0.917362	0.873507		87	91	91	100		No Super Pathway	No Pathway		3910	225.3
			X - 11444	LC/MS neg	32761				0.93	1.07		0.428	0.6767	0.4558	0.4586		1.17278	1.08954	1.00693	1.07661		100	100	95	100		No Super Pathway	No Pathway		3983	541.2
			X - 11445	LC/MS neg	32762				0.96	1.42		0.5569	0.7588	0.9052	0.5786		0.811063	0.776622	4.7963	6.82185		60	64	55	41		No Super Pathway	No Pathway		3995	239.3
			X - 11450	LC/MS neg	32767				0.99	0.9		0.0553	0.3578	0.0053	0.0589		1.21998	1.20214	0.927507	0.835402		100	100	100	100		No Super Pathway	No Pathway		4103	224.2
			X - 11452	LC/MS neg	32769				1.21	1.08		0.5598	0.7598	0.323	0.3851		0.768413	0.926505	1.08636	1.17804		53	55	68	82		No Super Pathway	No Pathway		4109	352.1
			X - 11469	LC/MS pos	32786				2.62	2.45		0.0105	0.2146	< 0.001	0.0024		0.491	1.28789	1.04053	2.54857		80	100	95	100		No Super Pathway	No Pathway		3874	239.1
			X - 11470	LC/MS neg	32787				0.85	1.2		0.0448	0.3312	0.1198	0.2582		0.948161	0.806096	0.873552	1.04482		87	55	73	82		No Super Pathway	No Pathway		4151	525.2
			X - 11476	LC/MS pos	32793				1.03	0.98		0.7371	0.8535	0.8267	0.5536		0.989158	1.01826	0.995484	0.972796		100	100	100	100		No Super Pathway	No Pathway		4525	189.1
			X - 11478	LC/MS neg	32795				1.22	1.63		0.1375	0.5259	< 0.001	0.0019		0.865721	1.05953	0.902417	1.47467		93	91	100	100		No Super Pathway	No Pathway		4286	165.2
			X - 11480	LC/MS neg	32797				1.69	0.73		0.1472	0.5259	0.0148	0.1084		1.39288	2.3598	1.10872	0.812953		53	64	59	59		No Super Pathway	No Pathway		4406	229
			X - 11483	LC/MS neg	32800				1.07	0.59		0.4486	0.6774	0.0097	0.0859		0.573624	0.61305	2.32184	1.38042		40	45	77	59		No Super Pathway	No Pathway		4443	505.2
			X - 11485	LC/MS neg	32802				1.23	0.85		0.5633	0.7618	0.3471	0.3917		0.573349	0.706762	0.690167	0.587849		20	36	32	29		No Super Pathway	No Pathway		4478	378.2
			X - 11513	LC/MS pos	32830				0.87	1.73		0.6307	0.8105	0.2391	0.3498		0.620181	0.537579	0.779715	1.35131		27	18	41	65		No Super Pathway	No Pathway		806	130.2
			X - 11521	LC/MS pos	32838				1.05	1.19		0.3909	0.6686	0.3474	0.3917		0.887015	0.930922	1.05211	1.24767		100	91	100	100		No Super Pathway	No Pathway		3650	286.2
			X - 11522	LC/MS neg	32839				0.64	0.94		0.1674	0.5286	0.8955	0.5761		0.920275	0.591485	1.01205	0.951154		73	73	91	88		No Super Pathway	No Pathway		4754	313.2
			X - 11529	LC/MS neg	32846				0.99	1.19		0.8105	0.8768	0.4288	0.4523		1.07957	1.07349	1.08784	1.29088		67	82	41	53		No Super Pathway	No Pathway		4845	624.3
			X - 11530	LC/MS neg	32847				0.73	1		0.2887	0.6203	0.8559	0.567		0.954304	0.695128	1.01403	1.01232		80	64	86	100		No Super Pathway	No Pathway		4866	313.2
			X - 11531	LC/MS neg	32848				0.95	1.53		0.048	0.348	0.0606	0.2021		1.8504	1.75976	1.25161	1.91663		80	91	59	88		No Super Pathway	No Pathway		4850	391.3
			X - 11533	LC/MS neg	32850				0.96	1.02		0.5062	0.7368	0.4831	0.4586		1.02962	0.992409	0.998154	1.01663		100	100	100	100		No Super Pathway	No Pathway		4904	243.2
			X - 11537	LC/MS pos	32854				1.1	0.87		0.3506	0.6471	0.6853	0.5163		0.767925	0.841818	1.33174	1.16316		87	100	95	94		No Super Pathway	No Pathway		5200	366.3
			X - 11538	LC/MS neg	32855				0.76	0.97		0.0195	0.2651	0.549	0.4785		1.22498	0.935865	1.13314	1.10095		100	100	95	94		No Super Pathway	No Pathway		4920	311.3
			X - 11540	LC/MS pos	32857				1.2	1.04		0.3335	0.6439	0.6972	0.5193		0.766309	0.919418	1.22043	1.27378		100	100	95	100		No Super Pathway	No Pathway		5150	342.3
			X - 11546	LC/MS neg	32863				0.83	1.81		0.2088	0.5949	0.4746	0.4586		1.28339	1.06418	0.820325	1.48784		80	55	64	59		No Super Pathway	No Pathway		5015	448.4
			X - 11550	LC/MS neg	32867				1	1.07		0.5748	0.7715	0.995	0.6008		1.08011	1.08067	1.03537	1.10322		100	100	100	100		No Super Pathway	No Pathway		5130	250.2
			X - 11656	LC/MS pos	32978				1.01	0.98		0.9896	0.9023	0.4515	0.4586		0.972392	0.98352	1.02365	1.00598		100	100	100	100		No Super Pathway	No Pathway		612	227
			X - 11687_200	LC/MS pos	33031				1.02	1.18		0.8354	0.8768	0.0777	0.2195		1.00421	1.02012	0.899846	1.06055		80	91	68	82		No Super Pathway	No Pathway		2182	384.1
			X - 11744	GC/MS	33089				1.29	1.18		0.2321	0.5957	0.4535	0.4586		0.838796	1.07982	0.938341	1.10459		93	100	86	94		No Super Pathway	No Pathway		1531	305.1
			X - 11786	LC/MS pos	33131				0.8	1.38		0.0084	0.2146	0.6519	0.513		1.33559	1.06371	1.19052	1.64775		73	73	73	53		No Super Pathway	No Pathway		864	136
			X - 11787	LC/MS pos	33132				1.18	1.27		0.1741	0.5286	0.0947	0.2405		0.921605	1.09102	1.03864	1.31465		100	100	100	100		No Super Pathway	No Pathway		1126	148.1
			X - 11793	LC/MS pos	33138				0.7	0.9		0.0622	0.3748	0.6851	0.5163		1.13926	0.793993	1.073	0.965535		100	100	100	100		No Super Pathway	No Pathway		3634	601.1
			X - 11795	LC/MS pos	33140				1.13	0.93		0.8508	0.8768	0.5214	0.4711		0.877627	0.990273	1.11974	1.04601		73	45	73	53		No Super Pathway	No Pathway		1457	148.1
			X - 11809	LC/MS pos	33154				1	1.17		0.9543	0.9023	0.2761	0.3724		0.99872	1.00184	1.03568	1.2146		100	100	100	100		No Super Pathway	No Pathway		5248	381.5
			X - 11829	LC/MS neg	33174				0.7	2.66		0.891	0.8905	0.5585	0.4847		0.667203	0.465002	0.140122	0.372423		20	18	18	18		No Super Pathway	No Pathway		1813	230
			X - 11837_200	LC/MS pos	33182				0.93	1.25		0.7978	0.8735	0.048	0.1934		0.61581	0.569748	0.605716	0.754333		20	9	14	29		No Super Pathway	No Pathway		3331	302
			X - 11837_201	LC/MS neg	33248				0.94	1.05		0.3409	0.6439	0.2198	0.3356		0.905196	0.849024	0.848469	0.894503		13	9	14	12		No Super Pathway	No Pathway		2484	283.1
			X - 11838	LC/MS neg	33183				0.23	1.33		0.9139	0.8922	0.1635	0.2886		2.44245	0.550301	0.469224	0.623409		20	18	9	12		No Super Pathway	No Pathway		2314	276
			X - 11843	LC/MS neg	33188				0.93	0.91		0.5551	0.7588	0.1183	0.2582		0.699627	0.654117	0.733588	0.665212		13	9	23	12		No Super Pathway	No Pathway		2710	230.1
			X - 11845	LC/MS neg	33190				1.67	1.01		0.0501	0.3493	0.4975	0.4642		0.746654	1.24634	0.894366	0.905899		53	73	73	71		No Super Pathway	No Pathway		2891	615
			X - 11847	LC/MS neg	33192				1.35	1.37		0.1611	0.5259	0.683	0.5163		0.833617	1.12734	1.20398	1.64892		60	73	73	88		No Super Pathway	No Pathway		3074	259.2
			X - 11849	LC/MS neg	33194				1.49	0.7		0.3748	0.6599	0.1153	0.2582		0.765237	1.13837	1.80445	1.25931		80	82	91	88		No Super Pathway	No Pathway		3229	266.2
			X - 11850	LC/MS neg	33195				0.99	0.63		0.2313	0.5957	0.2463	0.354		0.680194	0.67525	0.80098	0.504331		47	64	41	35		No Super Pathway	No Pathway		3228	226.1
			X - 11853	LC/MS neg	33198				1.1	1.02		0.3796	0.6599	0.8761	0.5731		0.948783	1.04379	1.0148	1.03761		100	100	100	100		No Super Pathway	No Pathway		3602	187.1
			X - 11858	LC/MS neg	33203				1.1	0.66		0.1515	0.5259	0.9998	0.6008		0.781973	0.858504	1.51635	1.00689		47	55	64	76		No Super Pathway	No Pathway		4400	437.1
			X - 11859	LC/MS neg	33204				1.04	1		0.7923	0.8728	0.3967	0.4295		0.952724	0.986094	1.0525	1.05452		100	100	100	100		No Super Pathway	No Pathway		4553	155.2
			X - 11861	LC/MS neg	33206				0.91	0.97		0.1599	0.5259	0.9698	0.5944		1.10536	1.00713	1.04051	1.00492		100	100	91	100		No Super Pathway	No Pathway		4617	229.2
			X - 11864	LC/MS neg	33209				0.71	1.03		0.0373	0.3181	0.4109	0.4391		1.47015	1.04258	1.31803	1.35548		100	91	100	100		No Super Pathway	No Pathway		5012	280.9
			X - 11868	LC/MS neg	33213				0.89	1.21		0.2174	0.5957	0.0634	0.2021		1.07843	0.961633	0.941809	1.13961		93	91	100	94		No Super Pathway	No Pathway		5184	283.2
			X - 11876	LC/MS neg	33221				1.99	2.68		0.2425	0.5957	< 0.001	0.0005		0.595759	1.18487	0.74502	2.00019		47	64	73	100		No Super Pathway	No Pathway		5257	635.3
			X - 11907	LC/MS neg	33252				0.76	0.71		0.241	0.5957	0.0231	0.1261		1.30174	0.993329	1.10639	0.781208		93	55	82	65		No Super Pathway	No Pathway		5036	313.3
			X - 11908	LC/MS neg	33253				0.79	1.02		0.5062	0.7368	0.7145	0.5216		1.48236	1.16903	1.03082	1.0487		100	100	100	100		No Super Pathway	No Pathway		5244	429.4
			X - 11977	LC/MS pos	33323				0.45	0.58		0.042	0.3309	0.1128	0.2582		1.29601	0.588739	1.04018	0.602002		80	36	64	53		No Super Pathway	No Pathway		3287	270.1
			X - 12028	LC/MS neg	33379				1	1							1	1	1	1		0	9	0	0		No Super Pathway	No Pathway		895	231.1
			X - 12029	LC/MS neg	33380				0.93	0.66		0.8059	0.8747	0.2445	0.3535		1.06401	0.986516	0.763848	0.50544		67	64	45	41		No Super Pathway	No Pathway		683	329.1
			X - 12038	LC/MS neg	33389				1.05	1.01		0.9399	0.9023	0.688	0.5163		1.13489	1.18848	1.05853	1.07212		100	100	100	100		No Super Pathway	No Pathway		5736	245.3
			X - 12039	LC/MS neg	33390				1.42	2.83		0.3064	0.6391	0.0226	0.1261		0.651689	0.927312	0.335762	0.9516		73	91	32	35		No Super Pathway	No Pathway		1617	174
			X - 12051	LC/MS pos	33403				0.89	1.31		0.4173	0.6767	0.0507	0.1959		0.990575	0.886264	0.988026	1.29901		100	100	100	100		No Super Pathway	No Pathway		5739	456.4
			X - 12056	LC/MS pos	33408				1.07	0.85		0.5279	0.7588	0.6911	0.5163		0.610413	0.652802	0.75097	0.637562		7	27	18	12		No Super Pathway	No Pathway		1129	156.2
			X - 12063	LC/MS neg	33415				0.74	0.9		0.0641	0.3748	0.0491	0.1947		1.56939	1.16697	0.999454	0.895788		73	73	73	65		No Super Pathway	No Pathway		4822	427.2
			X - 12064	LC/MS neg	33416				0.79	0.7		0.0083	0.2146	0.0061	0.0649		0.984366	0.776927	0.971223	0.677695		80	36	73	47		No Super Pathway	No Pathway		999	101.3
			X - 12094	LC/MS pos	33509				1.8	1.22		0.0563	0.3582	0.0701	0.2051		0.894383	1.61434	1.56098	1.90469		87	100	100	100		No Super Pathway	No Pathway		1692	153.1
			X - 12095_200	LC/MS pos	33510				1.76	1.45		0.121	0.5221	0.014	0.1084		0.853014	1.50191	1.13511	1.65017		87	91	82	100		No Super Pathway	No Pathway		1638	153.1
			X - 12100	LC/MS pos	33515				1	1.11		0.6993	0.8364	0.634	0.5109		0.844558	0.840687	0.846213	0.935745		40	27	45	59		No Super Pathway	No Pathway		1793	221.1
			X - 12117	LC/MS pos	33532				1.05	1.02		0.8159	0.8768	0.9181	0.5831		0.849407	0.895736	0.834216	0.850551		47	45	36	41		No Super Pathway	No Pathway		1486	204.2
			X - 12217	LC/MS neg	33638				1.15	1.69		0.2589	0.5957	0.1048	0.2526		0.819194	0.943177	0.592551	0.999767		60	91	36	53		No Super Pathway	No Pathway		2343	203.1
			X - 12230	LC/MS neg	33652				1.36	2		0.2509	0.5957	0.4366	0.4547		0.655875	0.889323	0.442284	0.885371		60	73	41	29		No Super Pathway	No Pathway		3360	217.1
			X - 12231	LC/MS neg	33653				0.97	1.09		0.2221	0.5957	0.0681	0.2021		0.779962	0.75992	0.751435	0.819593		33	18	36	53		No Super Pathway	No Pathway		4186	352.1
			X - 12236	LC/MS neg	33658				1	1							1	1	1	1		0	9	0	0		No Super Pathway	No Pathway		1321	245.1
			X - 12253	LC/MS neg	33675				1.15	1.48		0.3409	0.6439	0.0674	0.2021		0.726044	0.835762	0.754906	1.11577		13	9	14	35		No Super Pathway	No Pathway		1703	188.1
			X - 12329	LC/MS neg	33751				1.38	2.22		0.1537	0.5259	0.0556	0.1982		0.701957	0.968501	0.617494	1.37213		53	55	14	35		No Super Pathway	No Pathway		1867	188.1
			X - 12421	LC/MS pos	33849				0.66	1.12		0.2461	0.5957	0.2421	0.3521		1.1054	0.732187	1.22143	1.36768		93	73	77	88		No Super Pathway	No Pathway		5876	370
			X - 12422	LC/MS pos	33850				0.78	1.37		0.1259	0.5259	0.0392	0.172		1.03217	0.799976	0.952683	1.30843		100	100	100	100		No Super Pathway	No Pathway		5937	370
			X - 12423	LC/MS pos	33851				0.33	1.05		0.1122	0.5082	0.6532	0.513		1.31391	0.435325	0.929368	0.972821		60	45	50	76		No Super Pathway	No Pathway		6342	338.4
			X - 12440	LC/MS neg	33882				0.93	0.91		0.6992	0.8364	0.9528	0.5892		1.1841	1.0977	1.14095	1.0332		100	100	100	100		No Super Pathway	No Pathway		5264	456.6
			X - 12442	LC/MS neg	33884				0.74	0.78		0.4999	0.7368	0.1451	0.2784		1.0532	0.780326	1.51901	1.19047		87	100	100	100		No Super Pathway	No Pathway		5286	223.4
			X - 12459	LC/MS pos	33904				1	1.04				0.469	0.4586		0.823435	0.823435	0.840933	0.87179		0	0	14	24		No Super Pathway	No Pathway		4408	302.1
			X - 12465	LC/MS pos	33910				0.8	0.97		0.1559	0.5259	0.8586	0.5673		1.43521	1.14516	0.821452	0.793809		73	55	59	35		No Super Pathway	No Pathway		1475	248.2
			X - 12510	LC/MS pos	34040				1.48	0.97		0.0386	0.3181	0.1582	0.2882		0.998533	1.48207	1.13427	1.09698		100	91	100	100		No Super Pathway	No Pathway		3343	160.2
			X - 12524	LC/MS neg	34062				1.16	1		0.1517	0.5259	0.9365	0.5892		0.978506	1.13569	1.0125	1.01347		100	100	100	100		No Super Pathway	No Pathway		5567	205.2
			X - 12544	LC/MS pos	34112				6.35	0.72		0.5162	0.7483	0.7279	0.5232		0.444419	2.82209	0.272209	0.195276		13	18	18	18		No Super Pathway	No Pathway		4360	211.2
			X - 12611	LC/MS pos	34205				0.83	1.01		0.2498	0.5957	0.8809	0.5731		0.936449	0.773632	0.771388	0.779733		40	27	5	12		No Super Pathway	No Pathway		1860	290.2
			X - 12644	LC/MS neg	34244				1.36	1.2		0.1491	0.5259	0.2889	0.3737		1.03888	1.4177	1.058	1.27365		100	100	100	100		No Super Pathway	No Pathway		5650	524.3
			X - 12660	LC/MS pos	34265				0.9	1.35		0.2614	0.5957	0.0283	0.1349		0.834143	0.75369	0.87874	1.18938		87	91	91	100		No Super Pathway	No Pathway		5667	442.2
			X - 12728	LC/MS neg	34338				1.02	0.99		0.3409	0.6439	0.3322	0.3851		0.629096	0.639247	0.605751	0.601746		7	9	9	6		No Super Pathway	No Pathway		2033	296.1
			X - 12734	LC/MS neg	34344				1.26	1.37		0.7847	0.8728	0.0108	0.0913		0.593939	0.745735	0.528971	0.722356		33	18	14	41		No Super Pathway	No Pathway		2214	219.1
			X - 12740	LC/MS neg	34350				1.21	1.56		0.5436	0.7588	0.0052	0.0589		0.387695	0.468924	0.426549	0.667367		7	27	14	41		No Super Pathway	No Pathway		2499	287.1
			X - 12742	LC/MS neg	34352				0.86	1.12		0.101	0.4691	0.3322	0.3851		0.681351	0.587504	0.587504	0.659631		27	0	5	6		No Super Pathway	No Pathway		2534	241.2
			X - 12748_200	LC/MS pos	34358				0.94	1.05		0.8599	0.8802	0.9344	0.5892		0.916412	0.857576	0.901061	0.94605		67	55	86	71		No Super Pathway	No Pathway		1538	322.1
			X - 12749	LC/MS pos	34359				1.16	1.02		0.4636	0.6972	0.7218	0.5232		0.909516	1.05078	1.09401	1.11532		100	100	100	100		No Super Pathway	No Pathway		1562	262.1
			X - 12759	LC/MS pos	34369				1	1							1	1	1	1		0	0	5	0		No Super Pathway	No Pathway		1984	267.2
			X - 12761	LC/MS pos	34371				1	1							1	1	1	1		0	9	0	0		No Super Pathway	No Pathway		2022	315.2
			X - 12776	LC/MS neg	34453				1.2	0.93		0.1588	0.5259	0.4962	0.4642		1.01096	1.2121	1.04998	0.97934		100	100	100	94		No Super Pathway	No Pathway		665	119.1
			X - 12798	LC/MS pos	34481				0.94	1.08		0.6866	0.8323	0.1587	0.2882		1.11391	1.04738	0.982022	1.06203		100	82	86	94		No Super Pathway	No Pathway		1860	240.1
			X - 12802	LC/MS pos	34485				0.74	0.98		0.1697	0.5286	0.7206	0.5232		0.944484	0.698405	0.669726	0.658965		40	18	18	12		No Super Pathway	No Pathway		2731	318.2
			X - 12816	LC/MS neg	34499				0.63	0.95		0.0863	0.4424	0.7482	0.5252		0.995572	0.62276	0.867463	0.822984		67	64	59	53		No Super Pathway	No Pathway		2676	495.3
			X - 12842	LC/MS neg	34525				0.97	1.07		0.1777	0.5286	0.7345	0.5232		1.00686	0.974681	0.665669	0.712934		73	73	59	71		No Super Pathway	No Pathway		3945	245.2
			X - 12844	LC/MS neg	34527				0.83	0.98		0.0247	0.2709	0.381	0.4199		1.20422	0.99614	1.07016	1.04507		100	100	100	100		No Super Pathway	No Pathway		4168	539.3
			X - 12849	LC/MS neg	34532				1.48	1.47		0.3071	0.6391	0.0098	0.0859		1.53338	2.27236	0.46923	0.689526		67	91	18	59		No Super Pathway	No Pathway		4726	331.2
			X - 12850	LC/MS neg	34533				0.97	1.14		0.5559	0.7588	0.8452	0.563		0.825223	0.803689	0.704094	0.802096		53	55	45	53		No Super Pathway	No Pathway		4847	263.8
			X - 12851	LC/MS neg	34535				0.68	0.29		0.0541	0.3567	0.0193	0.1215		1.34052	0.912154	1.23346	0.363146		53	36	45	12		No Super Pathway	No Pathway		4886	624.4
			X - 12855	LC/MS pos	34539				0.91	1.27		0.4385	0.6767	0.1833	0.3025		0.827289	0.756282	0.742422	0.943433		40	18	23	29		No Super Pathway	No Pathway		1404	248.2
			X - 13134	LC/MS neg	34826				0.95	1.11		0.7905	0.8728	0.9565	0.5892		0.983182	0.936315	1.03247	1.14884		93	100	100	100		No Super Pathway	No Pathway		6153	436.4
			X - 13215	LC/MS neg	34912				1.03	1.06		0.8491	0.8768	0.8771	0.5731		1.0935	1.13128	1.00724	1.07027		100	100	100	100		No Super Pathway	No Pathway		5179	149.2
			X - 13429	LC/MS neg	35187				0.59	0.93		0.008	0.2146	0.7522	0.5252		1.2381	0.732849	1.3635	1.26989		53	45	50	76		No Super Pathway	No Pathway		4880	263.7
			X - 13431	LC/MS pos	35189				1.28	1.27		0.4074	0.6756	0.1087	0.2549		0.718433	0.918124	0.706005	0.894738		33	55	41	47		No Super Pathway	No Pathway		4230	302.3
			X - 13435	LC/MS pos	35193				0.97	1.17		0.7308	0.8489	0.7288	0.5232		1.03189	1.00331	1.01153	1.18848		100	100	100	100		No Super Pathway	No Pathway		4640	314.3
			X - 13543	LC/MS pos	35321				0.9	0.86		0.5557	0.7588	0.7509	0.5252		1.00526	0.902577	1.08786	0.930419		93	91	95	100		No Super Pathway	No Pathway		1096	484.1
			X - 13619	GC/MS	35397				1.04	1		0.7613	0.8689	0.8924	0.5757		0.940231	0.977518	1.00547	1.00427		100	100	100	100		No Super Pathway	No Pathway		1216	188.1
			X - 13741	LC/MS neg	35551				1.07	1.81		0.919	0.8923	0.0338	0.1539		0.750524	0.804196	0.411111	0.74221		67	64	14	29		No Super Pathway	No Pathway		2782	203
			X - 3003	GC/MS	12626				1.01	1.08		0.9501	0.9023	0.5706	0.4901		0.911445	0.919409	0.898296	0.96578		87	91	95	94		No Super Pathway	No Pathway		1444.6	218.1
			X - 3078	GC/MS	12757				0.96	0.99		0.5557	0.7588	0.9635	0.592		1.06594	1.02337	1.05329	1.04777		100	100	100	100		No Super Pathway	No Pathway		1884.5	203.1
			X - 3087	GC/MS	12767				1.06	1.22		0.6958	0.8364	0.0852	0.2295		1.36083	1.44602	0.813636	0.990675		100	100	82	94		No Super Pathway	No Pathway		1940.3	174.1
			X - 3090	GC/MS	12770				1.16	1.22		0.288	0.6203	0.1361	0.2734		1.35678	1.56874	0.787414	0.960318		100	100	95	100		No Super Pathway	No Pathway		1954.7	243.1
			X - 3091	GC/MS	12771				1.28	1.46		0.4117	0.6756	0.1465	0.2784		1.04187	1.3315	0.773482	1.1271		100	91	86	88		No Super Pathway	No Pathway		1963.9	232.1
			X - 3094	GC/MS	12774				0.91	0.96		0.3647	0.6572	0.4002	0.4314		1.17476	1.0709	1.01589	0.977822		100	100	100	100		No Super Pathway	No Pathway		1978.7	299
			X - 3099	GC/MS	12781				1.08	1.02		0.1639	0.5286	0.8811	0.5731		1.24882	1.34973	1.19397	1.21908		100	100	100	100		No Super Pathway	No Pathway		2002.3	204
			X - 4274	GC/MS	16511				0.97	1.01		0.8512	0.8768	0.4658	0.4586		1.29954	1.26161	0.968455	0.981617		100	100	91	100		No Super Pathway	No Pathway		1854.7	158.1
			X - 4361	GC/MS	16653				1.61	2.17		0.0069	0.2146	< 0.001	0.0004		1.5819	2.55276	0.604977	1.31053		100	100	100	100		No Super Pathway	No Pathway		1706.1	232.2
			X - 4365	GC/MS	16666				1.07	1.26		0.8061	0.8747	0.1644	0.2886		0.982487	1.05543	0.866652	1.0921		80	64	68	82		No Super Pathway	No Pathway		1893.1	204
			X - 4986	GC/MS	17627				1.1	0.92		0.3314	0.6439	0.7953	0.5388		0.956466	1.05625	1.17675	1.08621		100	100	100	94		No Super Pathway	No Pathway		1956.4	204.1
			X - 5367	GC/MS	18147				0.96	1.06		0.6462	0.8132	0.5873	0.4909		1.02737	0.988239	0.97917	1.04002		100	91	100	100		No Super Pathway	No Pathway		2079.6	171
			X - 5403	GC/MS	18232				0.93	1.17		0.3104	0.6391	0.169	0.2905		0.992719	0.918941	1.01098	1.18022		93	100	100	100		No Super Pathway	No Pathway		1301.2	319
			X - 5907	GC/MS	18929				0.86	0.87		0.0183	0.2651	0.1599	0.2882		1.10278	0.948645	1.20172	1.05088		100	91	100	100		No Super Pathway	No Pathway		1643.2	229.1
			X - 6267	GC/MS	19368				1.01	0.96		0.9426	0.9023	0.9984	0.6008		1.05655	1.06274	1.06557	1.0216		93	100	100	100		No Super Pathway	No Pathway		1702.7	257.1
			X - 6272	GC/MS	19377				1.11	0.87		0.728	0.8483	0.0467	0.1914		0.976503	1.08447	1.15922	1.00275		80	91	100	82		No Super Pathway	No Pathway		2071.2	131
			X - 6346	GC/MS	19402				1.02	0.93		0.7209	0.8428	0.132	0.2727		1.12072	1.14773	1.10347	1.02546		100	100	100	100		No Super Pathway	No Pathway		1550.1	263.2
			X - 8402	GC/MS	21630				1.06	0.95		0.2556	0.5957	0.1276	0.2681		1.02986	1.09065	1.09727	1.04124		100	100	100	100		No Super Pathway	No Pathway		2427.7	283.1
			X - 8766	GC/MS	22032				0.87	0.91		0.7622	0.8689	0.1043	0.2526		1.07553	0.936604	0.949867	0.860682		80	82	91	76		No Super Pathway	No Pathway		2033.9	315.1
			X - 8889	GC/MS	22320				1.05	0.84		0.9828	0.9023	0.5355	0.4778		1.00357	1.0547	1.13097	0.946038		100	100	95	88		No Super Pathway	No Pathway		1634.3	521.2
			X - 9033	GC/MS	22570				0.92	0.85		0.5018	0.7368	0.3618	0.4023		1.1091	1.0212	1.30964	1.11867		100	100	100	100		No Super Pathway	No Pathway		1735.6	217.1
			X - 9043	GC/MS	22600				0.83	0.86		0.4317	0.6767	0.4349	0.4547		1.08054	0.897451	1.2114	1.04388		100	91	95	88		No Super Pathway	No Pathway		1974.5	204.1
			X - 9045	GC/MS	22602				0.75	0.8		0.0206	0.2663	0.0659	0.2021		1.27352	0.958509	1.29188	1.03339		100	100	100	100		No Super Pathway	No Pathway		2239	450.3
			X - 9726	GC/MS	24076				1.07	1.13		0.8201	0.8768	0.1098	0.2549		1.05831	1.13073	0.994125	1.12599		100	100	100	100		No Super Pathway	No Pathway		1167.5	245
